# Supplementary material for: Mitogenomes reveal the timing and distribution of divergence events among trans-Beringian birds
Source: PeerJ. 2026 Feb 2;14:e20675. doi: 10.7717/peerj.20675 (PMC12875246; doi:10.7717/peerj.20675)
Supplement: Supplemental Information 1 — Supplementary Tables for Collier et al. “Mitogenomes reveal the timing and distribution of divergence events among trans-Beringian birds”. [file peerj-14-20675-s001.xls]

## Sheet: S1. Specimen information
Table S1. Specimen and repository metadata. Institution abbreviations are UAM for the University of Alaska Museum andUWBM for the University of Washington Burke Museum.
Species	Institution catalog #	Year	Field #	Locality	Assignment	NCBI-SRA
Anser albifrons	UWBM 43977	1992	CSW4521	Russia: Chukotskiy Avtonomnyy Okrug; Anadyr', Avtatkuul River	OW	OR242814
-	UWBM 43978	1992	CSW4522	Russia: Chukotskiy Avtonomnyy Okrug; Anadyr', Avtatkuul River	OW	OR242813
-	UWBM 71170	1997	SVD1426	Russia: Yamalo-Nenetskiy Avtonomnyy Okrug; Labytnangi	OW	OR242815
-	UAM 27372	2010	JJW884	USA: Alaska; Kodiak Archipeligo, Barry Lagoon	NW	OR242812
-	UAM 30571	2012	JJW1495	USA: Alaska; Kodiak Archipeligo, Kalsin Bay	NW	OR242811
-	UAM 35427	2014	JJW2405	USA: Alaska; Kodiak Archipeligo, Chirikof Island	NW	OR242810
-	UAM 35428	2014	JJW2413	USA: Alaska; Kodiak Archipeligo, Chirikof Island	NW	OR242809
-	UAM 34089	2003	KSW4176	USA: Alaska; North Slope, Dalton Highway	NW	OR242808
Spatula clypeata	UWBM 59827	1998	CSW5794	Mongolia: Dornod Aymag; Choibalsan, Kherlen Gol	OW	OR243148
-	UAM 15459	2002	DDG1988	USA: Alaska; Aluetian Islands, Shemya Island	OW	OR243147
-	UAM 20167	2004	DDG2053	USA: Alaska; Aluetian Islands, Shemya Island	OW	OR243146
-	UAM 20152	2004	DDG2054	USA: Alaska; Aluetian Islands, Shemya Island	OW	OR243145
-	UAM 26717	2003	SVD475	Russia: Magadanskaya Oblast	OW	OR243142
-	UAM 36938	2002	REW030	USA: South Dakota; Kingsbury	NW	OR243144
-	UAM 36727	2002	REW031	USA: South Dakota; Kingsbury	NW	OR243143
-	UAM 15023	2002	UAMX2539	USA: Alaska; Fairbanks, South Cushman Street	NW	OR243141
-	UAM 28973	2008	UAMX5081	USA: Alaska; Kodiak Archipeligo, Chirikof Island	NW	OR243149
Mareca penelope	UAM 8758	1998	DDG1663	USA: Alaska; Aleutian Islands, Buldir Island	OW	OR243015
-	UAM 9759	1999	DDG1703	USA: Alaska; Aleutian Islands, Shemya Island	OW	OR243014
-	UAM 10008	1999	DDG1716	USA: Alaska; Aleutian Islands, Shemya Island	OW	OR243013
-	UAM 31321	2010	DDG1768	USA: Alaska; Interior, Eielson Air Force Base	OW	OR243012
-	UAM 24301	2007	UAMX4959	USA: Alaska; Aleutian Islands, Shemya Island	OW	OR243009
-	UAM 24455	2007	MJL037	USA: Alaska; Aleutian Islands, Attu Island	OW	OR243010
-	UAM 24550	2006	UAMX5044	USA: Alaska; Aleutian Islands, Shemya Island	OW	OR243008
-	UAM 27749	2008	JJW968	USA: Alaska; Aleutian Islands, Shemya Island	OW	OR243011
M. americana	UAM 11919	1999	KSW3039	USA: Alaksa; Interior, Fairbanks	NW	OR243001
-	UAM 11908	1999	KSW3028	USA: Alaksa; Interior, Fairbanks	NW	OR243004
-	UAM 11909	1999	KSW3029	USA: Alaksa; Interior, Fairbanks	NW	OR243003
-	UAM 11916	1999	KSW3036	USA: Alaksa; Interior, Fairbanks	NW	OR243002
-	UAM 13141	1998	UAMX1468	USA: Alaksa; Interior, Fairbanks	NW	OR243000
-	UAM 26061	2012	JJW383	USA: Alaska; Interior, Eilson Air Force Base	NW	OR243007
-	UAM 28087	2008	JJW976	USA: Alaska; Kodiak Archipeligo, Monashka Bay	NW	OR243005
-	UAM 28088	2010	JJW948	USA: Alaska; Kodiak Archipeligo, Deadman Bay	NW	OR243006
Anas platyrhynchos	UWBM 47068	1993	CSW4828	Russia: Khabarovskiy Kray; Nizhnetambovskoye, Goryun River	OW	OR242806
-	UWBM 44374	1992	JMB1220	Russia: Magadanskaya Oblast; Balagannoye, Tauy River	OW	OR242800
-	UAM 30399	2010	KSW5390	Russia: Kamchatka; Sea of Okhotsk	OW	OR242798
-	UAM 11328	2000	DDG1776	USA: Alaska; Aleutian Islands, Shemya Island	OW	OR242797
-	UWBM 47160	1993	SAR6383	Russia: Khabarovskiy Kray; Nizhnetambovskoye, Goryun River	OW	OR242796
-	UAM 28089	2010	JJW943	USA: Alaska; Kodiak Archipeligo, Deadman Bay	NW	OR242805
-	UAM 28074	2010	JJW944	USA: Alaska; Kodiak Archipeligo, Deadman Bay	NW	OR242804
-	UAM 29647	2011	JJW1397	USA: Alaska; Kodiak Archipeligo, Womens Bay	NW	OR242803
-	UAM 30290	2012	JJW1592	USA: Alaska; Eielson Air Force Base	NW	OR242802
-	UAM 30286	2012	JJW1602	USA: Alaska; Eielson Air Force Base	NW	OR242801
-	UAM 11193	2000	KGM007	USA: Alaska; Interior, Chena River Flood Control Project	NW	OR242799
-	UAM 31321	2010	UAMX5540	USA: Alaska; Eielson Air Force Base	NW	OR242807
A. acuta	UWBM 44114	1992	DAB055	Russia: Chukotskiy Avtonomnyy Okrug; Anadyr', Avtatkuul River	OW	OR242769
-	UAM 22595	2006	DDG22595	USA: Alaska; Aleutian Islands, Shemya Island	OW	OR242770
-	UAM 28156	2007	KSW5107	Russia: Yakutia; Indigirka River	OW	OR242773
-	UAM 28167	2007	KSW5120	Russia: Yakutia; Indigirka River	OW	OR242774
-	UAM 30400	2010	KSW5391	Russia: Kamchatka; Sea of Okhotsk	OW	OR242775
-	UAM 31205	2012	JJW1897	USA: Alaska; Interior, Eilson Air Force Base	NW	OR242771
-	UAM 23468	2004	KGM895	USA: Alaska; North Slope, Dalton Highway, S Deadhorse	NW	OR242772
-	UAM 29039	2005	REW548	USA: Alaska; North Slope, Dalton Highway	NW	OR242776
-	UAM 22113	2005	REW601	USA: Alaska; North Slope, Dalton Highway	NW	OR242777
-	UAM 31335	2010	UAMX5487	USA: Alaska; Interior, Eilson Air Force Base	NW	OR242768
A. c. crecca	UAM 22853	2006	KSW4951	Russia: Yakutia; Aldan River, Tumul	OW	OR242789
-	UAM 11334	2000	KGM021	USA: Alaska; Aleutian Islands, Shemya Island	OW	OR242790
-	UAM 11335	2000	KGM020	USA: Alaska; Aleutian Islands, Shemya Island	OW	OR242791
-	UAM 14100	2001	DDG1885	USA: Alaska; Aleutian Islands, Shemya Island	OW	OR242792
-	UAM 14666	2001	DDG1884	USA: Alaska; Aleutian Islands, Shemya Island	OW	OR242793
-	UAM 9191	1999	DDG1732	USA: Alaska; Aleutian Islands, Shemya Island	OW	OR242794
-	UAM 9255	1999	DDG1704	USA: Alaska; Aleutian Islands, Shemya Island	OW	OR242795
A. c. carolinensis	UAM 28444	2008	UAMX5069	USA: Alaska; Chirikof Island	NW	OR242778
-	UAM 11251	1996	UAMX203	USA: Alaska; Cold Bay, Izembek Lagoon	NW	OR242779
-	UAM 20635	2004	KSW4530	USA: Alaska; Cold Bay, Izembek Lagoon	NW	OR242780
-	UAM 11920	1999	KSW3040	USA: Alaska; Interior, Fairbanks	NW	OR242781
-	UAM 14961	2001	KGM335	USA: Alaska; Cold Bay, Izembek Lagoon	NW	OR242782
-	UAM 24497	2004	JMM448	USA: Alaska; Cold Bay, Izembek Lagoon	NW	OR242783
-	UAM 28085	2008	JJW978	USA: Alaska; Kodiak Archipeligo, Monashka Bay	NW	OR242784
Aythya marila	UAM 30395	2010	KSW5385	Russia: Kamchatka; Sea of Okhotsk	OW	OR242837
-	UAM 30394	2010	KSW5393	Russia: Kamchatka; Sea of Okhotsk	OW	OR242838
-	UAM 30392	2010	KSW5394	Russia: Kamchatka; Sea of Okhotsk	OW	OR242839
-	UAM 30396	2010	KSW5395	Russia: Kamchatka; Sea of Okhotsk	OW	OR242840
-	UAM 30393	2010	KSW5396	Russia: Kamchatka; Sea of Okhotsk	OW	OR242841
-	UAM 28067	2009	JJW324	USA: Alaska; Aleutian Islands, Kiska Island	NW	OR242835
-	UAM 18068	2009	JJW325	USA: Alaska; Aleutian Islands, Kiska Island	NW	OR242836
-	UAM 35653	2005	REW611	USA: Alaska; North Slope, Dalton Highway	NW	OR242842
-	UAM 30915	2008	UAMX5076	USA: Alaska; Kodiak Archipeligo, Chirikof Island	NW	OR242843
-	UAM 29987	2008	UAMX5077	USA: Alaska; Kodiak Archipeligo, Chirikof Island	NW	OR242844
Somateria spectabilis	UWBM 43965	1992	CSW4509	Russia: Chukotskiy Avtonomnyy Okrug; Anadyr', Avtatkuul River	OW	OR243135
-	UWBM 71169	1997	SVD1425	Russia: Yamalo-Nenetskiy Avtonomnyy Okrug; Labytnangi	OW	OR243136
-	UAM 13153	2000	ABJ107	USA: Alaska; Point Barrow	NW	OR243134
-	UAM 9396	1999	UAMX892	USA: Alaska; Point Barrow	NW	OR243137
-	UAM 9422	1999	UAMX901	USA: Alaska; Chukchi Sea, Point Lay	NW	OR243138
-	UAM 9423	1996	UAMX903	USA: Alaska; Point Barrow	NW	OR243139
-	UAM 9439	1999	UAMX907	USA: Alaska; Point Barrow	NW	OR243140
S. mollissima	UAM 13721	2001	UAMX1708	USA: Alaska; Aleutian Islands, Attu Island	OW	OR243130
-	UAM 20085	2002	DDG1939	USA: Alaska; Aleutian Islands, Attu Island	OW	OR243126
-	UAM 13336	2001	DAR157	USA: Alaska; Aleutian Islands, Attu Island	OW	OR243125
-	UAM 26746	2004	KGM912	USA: Alaska; Aleutian Islands, Attu Island	OW	OR243132
-	UAM 36436	2004	KGM845	USA: Alaska; Aleutian Islands, Attu Island	OW	OR243131
-	UAM 9440	1996	UAMX378	USA: Alaska; North Slope, Barrow	NW	OR243133
-	UAM 35441	2014	JJW2452	USA: Alaska; Kodiak Archipeligo, Shuyak Island	NW	OR243124
-	UAM 37604	2015	JJW2952	USA: Alaska; Beaufort Sea, North Star Island	NW	OR243129
-	UAM 34628	2013	JJW2274	USA: Alaska; Kodiak Archipeligo, Women's Bay	NW	OR243128
-	UAM 34700	2013	JJW2273	USA: Alaska; Kodiak Archipeligo, Women's Bay	NW	OR243127
Histrionicus histrionicus	UAM 11800	2000	DDG1753	USA: Alaska; Aleutian Islands, Shemya Island	OW	OR242926
-	UAM 11799	2000	DDG1754	USA: Alaska; Aleutian Islands, Shemya Island	OW	OR242927
-	UAM 11801	2000	DDG1755	USA: Alaska; Aleutian Islands, Shemya Island	OW	OR242928
-	UAM 9600	1999	KSW2979	USA: Alaska; Aleutian Islands, Adak Island	OW	OR242933
-	UWBM 82975	2003	RYA1002	Russia: Sakhalinskaya Oblast'; Korsakovskiy Rayon, Ostrov Sakhalin	OW	OR242934
-	UWBM 44446	1992	SAR6074	Russia: Magadanskaya Oblast'; Magadan, Oroholyndja River	OW	OR242935
-	UAM 40488	2017	JJW3694	USA: Alaska; Kodiak Archipeligo, Long Island	NW	OR242930
-	UAM 36745	2003	KGM641	USA: Alaska; Brooks Range, Chandalar Shelf	NW	OR242932
Melanitta americana	UAM 25996	2009	JJW179	USA: Alaska; Aleutian Islands, Attu Island	OW	OR243018
-	UWBM 43946	1992	CSW4486	Russia: Chukotskiy Avtonomnyy Okrug; Anadyr', Avtatkuul River	OW	OR243016
-	UAM 28065	2011	JJW950	USA: Alaska; Kodiak Archipeligo, Kalsin Bay	NW	OR243020
-	UAM 35578	2013	JJW951	USA: Alaska; Kodiak Archipeligo, Zaimka Island	NW	OR243021
-	UAM 35578	2013	JJW2276	USA: Alaska; Kodiak Archipeligo, Zaimka Island	NW	OR243019
-	UAM 29920	2011	JJW1388	USA: Alaska; Kodiak Archipeligo, Middle Bay	NW	OR243017
Clangula hyenamlis	UWBM 43893	1992	UWBM43893	Russia: Chukotskiy Avtonomnyy Okrug; Anadyr', Avtatkuul River	OW	OR242866
-	UWBM 43894	1992	CSW4427	Russia: Chukotskiy Avtonomnyy Okrug; Anadyr', Avtatkuul River	OW	OR242867
-	UWBM 43895	1992	UWBM43895	Russia: Chukotskiy Avtonomnyy Okrug; Anadyr', Avtatkuul River	OW	OR242868
-	UWBM 43917	1992	CSW4452	Russia: Chukotskiy Avtonomnyy Okrug; Anadyr', Avtatkuul River	OW	OR242869
-	UWBM 43918	1992	UWBM43918	Russia: Chukotskiy Avtonomnyy Okrug; Anadyr', Avtatkuul River	OW	OR242870
-	UWBM 43919	1992	CSW4454	Russia: Chukotskiy Avtonomnyy Okrug; Anadyr', Avtatkuul River	OW	OR242871
-	UWBM 43970	1992	UWBM43970	Russia: Chukotskiy Avtonomnyy Okrug; Anadyr', Avtatkuul River	OW	OR242872
-	UAM 21931	2005	REW532	USA: Alaska; North Slope, Dalton Highway	NW	OR242860
-	UAM 21883	2005	REW583	USA: Alaska; North Slope, Dalton Highway, Ice Cut	NW	OR242862
-	UAM 40387	2005	REW564	USA: Alaska; North Slope, Toolik	NW	OR242861
-	UAM 29027	2005	REW618	USA: Alaska; North Slope, Dalton Highway	NW	OR242863
-	UAM 28184	2005	REW619	USA: Alaska; North Slope, Dalton Highway	NW	OR242864
-	UAM 29029	2005	REW620	USA: Alaska; North Slope, Dalton Highway	NW	OR242865
Mergus merganser merganser	UWBM 43819	1992	CSW4346	Russia: Magadanskaya Oblast'; Magadan, Oroholyndja River	OW	OR243031
-	UAM 25375	2007	JJW063	USA: Alaska; Aleutian Islands, Shemya Island	OW	OR243026
-	UAM 25991	2009	JJW334	USA: Alaska; Aleutian Islands, Kiska Island	OW	OR243027
-	UAM 25990	2009	JJW335	USA: Alaska; Aleutian Islands, Kiska Island	OW	OR243028
-	UAM 28042	2009	JJW344	USA: Alaska; Aleutian Islands, Kiska Island	OW	OR243029
-	UAM 27012	2010	JJW762	USA: Alaska; Aleutian Islands, Attu Island	OW	OR243030
M. merganser americanus	UWBM 9348	2003	AEI105	USA: Washington; Douglas, Rock Island Dam	NW	OR243022
-	UAM 34366	2013	JJW2298	USA: Alaska; Kodiak Archipeligo, Afognak Island	NW	OR243023
-	UAM 11037	1999	UAMX1058	USA: Alaska; Interior, Delta	NW	OR243024
-	UAM 24305	2007	UAMX4957	USA: Alaska; Kodiak Island, Road System	NW	OR243025
Lagopus lagopus koreni	UAM 25139	2007	KSW5046	Russia: Yakutia; Indigirka River, Chokurdakh	OW	OR242942
-	UAM 28169	2007	KSW5052	Russia: Yakutia; Indigirka River	OW	OR242943
-	UAM 29685	2007	KSW5082	Russia: Yakutia; Indigirka River	OW	OR242944
-	UAM 28171	2007	KSW5133	Russia: Yakutia; Indigirka River	OW	OR242945
-	UAM 14834	2007	KSW5045	Russia: Yakutia; Indigirka River, Chokurdakh	OW	OR242941
L. l. alascensis	UAM 27018	2010	JJW711	USA: Alaska; Kodiak Archipeligo, Summit Lake	NW	OR242940
-	UAM 31562	2013	JJW1970	USA: Alaska; Kodiak Archipeligo, Tugidak Island	NW	OR242937
-	UAM 36927	2015	JJW2909	USA: Alaska; Interior, McKay Creek Trail	NW	OR242938
-	UAM 39209	2016	JJW3352	USA: Alaska; Southeast, Zarembo Island	NW	OR242939
-	UAM 28238	2000	TB349	USA: Alaska; Seward Peninsula, Taylor Highway	NW	OR242936
Pluvialis dominica	UAM 26935	2009	JJW362	USA: Alaska; Alaska Range, Rusty Hill	NW	OR243116
-	UAM 13181	1998	KSW2402	USA: Alaska; Seward Peninsula, Kougarok Road	NW	OR243117
-	UAM 8938	1998	KSW2468	USA: Alaska; Seward Peninsula, Council Road	NW	OR243118
-	UAM 9511	1998	TB235	USA: Alaska; Seward Peninsula, Council Road	NW	OR243119
P. fulva	UAM 13545	1999	DDG1860	USA: Alaska; Aleutian Islands, Attu Island	OW	OR243120
-	UAM 26906	2009	JJW145	USA: Alaska; Aleutian Islands, Attu Island	OW	OR243121
-	UAM 8798	1998	KSW2383	USA: Alaska; Seward Peninsula, Teller Road	OW	OR243122
-	UAM 11307	2000	TB408	USA: Alaska; Seward Peninsula, Teller Road	OW	OR243123
Numenius phaeopus variegatus	UWBM 14228	2001	TB1364	Philippines: Cordova; Mactan Island	NW	OR243053
-	UAM 14229	2001	TB1116	Philippines: Cordova; Olango Island Wildlife Sanctuary	OW	OR243052
-	UAM 14230	2001	TB1091	Philippines: Cordova; Olango Island Wildlife Sanctuary	OW	OR243051
-	UAM 14225	2001	TB1023	Philippines: Cordova; Olango Island Wildlife Sanctuary	OW	OR243050
-	UAM 8212	1998	DDF1666	USA: Alaska; Aleutian Islands, Buldir Island	NW	OR243049
-	UAM 21379	2005	CLP727	USA: Alaska; Aleutian Islands, Attu Island	OW	OR243048
-	UAM 14625	2000	CLP450	USA: Alaska; Aleutian Islands, Adak Island	NW	OR243047
N. p. hudsonicus	UAM 11507	2000	TB378	USA: Alaska; Seward Peninsula, Teller Highway	OW	OR243046
-	UAM 13349	2001	ABJ142	USA: Alaska; Interior, Dalton Highway	NW	OR243042
-	UAM 9260	1998	KSW2484	USA: Alaska; Seward Peninsula, Taylor Highway	NW	OR243045
-	UAM 13925	2000	KGM036	USA: Alaska; Seward Peninsula, Taylor Highway	OW	OR243044
-	UAM 17980	2002	JMM011	USA: Alaska; Alaska Peninsula, Ugashik Bay	NW	OR243043
-	UAM 28602	2011	JJW1154	USA: Alaska; Kodiak Archipeligo, Ugak Island	NW	OR243056
-	UAM 28214	2007	JJW1021	USA: Alaska; Aleutian Islands, Shemya Island	OW	OR243055
-	UAM 28213	2007	JJW1013	USA: Alaska; Aleutian Islands, Shemya Island	OW	OR243054
Arenaria interpres	UAM 14954	2001	DAR268	USA: Alaska; Seward Peninsula, Wooley Lagoon Road	OW	OR242830
-	UAM 26977	2008	JJW676	USA: Alaska; Kodiak Archipeligo, Chirikof Island	OW	OR242831
-	UAM 30797	2012	JJW1637	USA: Alaska; Kodiak Archipeligo, Ugak Island	OW	OR242832
-	UAM 20220	2004	JMM422	USA: Alaska; Alaska Peninsula, Cold Bay	OW	OR242833
-	UAM 13527	2001	UAMX1744	USA: Alaska; Aleutian Islands, Attu Island	OW	OR242834
A. melanocephala	UAM 28748	2011	JJW1153	USA: Alaska; Kodiak Archipeligo, Ugak Island	NW	OR242826
-	UAM 40266	2016	JJW3588	USA: Alaska; Seward Peninsula, Safety Sound	NW	OR242827
-	UAM 20142	2004	JMM326	USA: Alaska; Bering Coast, Jacksmith Bay	NW	OR242828
-	UAM 20098	2004	JMM327	USA: Alaska; Bering Coast, Jacksmith Bay	NW	OR242829
Calidris alpina arcticola	UAM 42687	1994	JJW4409	USA: Alaska; North Slope, Utquiagvik	OW	OR242852
-	UAM 42689	1994	JJW4411	USA: Alaska; North Slope, Utquiagvik	OW	OR242853
-	UAM 20132	2002	UAMX3267	USA: Alaska; North Slope, Utquiagvik	OW	OR242854
C. a. pacifica	UAM 26914	2009	JJW015	USA: Alaska; Kodiak Archipeligo, Kalsin Bay	NW	OR242855
-	UAM 26913	2009	JJW016	USA: Alaska; Kodiak Archipeligo, Kalsin Bay	NW	OR242856
-	UAM 27576	2010	JJW704	USA: Alaska; Kodiak Archipeligo, Chirikof Island	NW	OR242859
-	UAM 30313	2012	JJW1490	USA: Alaska; Kodiak Archipeligo, Tugidak Island	NW	OR242857
-	UAM 30879	2012	JJW1821	USA: Alaska; Kodiak Archipeligo, Deadman Bay	NW	OR242858
Gallinago gallinago gallinago	UAM 21848	2005	CLP713	USA: Alaska; Aleutian Islands, Attu Island	OW	OR242913
-	UAM 8228	1998	DDG1650	USA: Alaska; Aleutian Islands, Adak Island	OW	OR242914
-	UAM 26800	2009	JJW158	USA: Alaska; Aleutian Islands, Attu Island	OW	OR242911
-	UAM 24695	2007	KSW5126	Russia: Yakutia; Indigirka River	OW	OR242915
-	UAM 28175	2006	KSW5134	Russia: Yakutia; Yatusk	OW	OR242912
G. delicata	UAM 19231	2003	DDG2021	USA: Alaska; Aleutian Islands, Unalaska Island	NW	OR242907
-	UAM 15063	2002	DDG1945	USA: Alaska; Aleutian Islands, Unimak Island	NW	OR242906
-	UAM 20505	2004	DDG2035	USA: Alaska; Bering Coast, Goodnews Bay	NW	OR242908
-	UAM 22570	2006	DDG2118	USA: Alaska; Aleutian Islands, Adak Island	NW	OR242909
-	UAM 30488	2012	JJW1536	USA: Alaska; Kodiak Archipeligo, Chirikof Island	NW	OR242910
Tringa brevipes	UAM 8805	1997	KSW1782	USA: Alaska; Aleutian Islands, Attu Island	OW	OR243157
-	UAM 8521	1887	KSW1781	USA: Alaska; Aleutian Islands, Attu Island	OW	OR243156
-	UAM 7534	1997	KSW1780	USA: Alaska; Aleutian Islands, Attu Island	OW	OR243155
-	UAM 28428	2007	JJW1030	USA: Alaska; Aleutian Islands, Shemya Island	OW	OR243151
-	UAM 28427	2010	JJW906	USA: Alaska; Aleutian Islands, Shemya Island	OW	OR243154
-	UAM 10112	1999	DDG1736	USA: Alaska; Aleutian Islands, Shemya Island	OW	OR243150
-	UAM 28430	2006	JJW1061	USA: Alaska; Aleutian Islands, Shemya Island	OW	OR243152
-	UAM 28429	2007	JJW1062	USA: Alaska; Aleutian Islands, Shemya Island	OW	OR243153
T. incana	UAM 13434	2001	DAR228	USA: Alaska; Aleutian Islands, Attu Island	NW	OR243158
-	UAM 28422	2010	JJW720	USA: Alaska; Aleutian Islands, Attu Island	NW	OR243160
-	UAM 28425	2010	JJW724	USA: Alaska; Aleutian Islands, Attu Island	NW	OR243161
-	UAM 28426	2008	JJW1022	USA: Alaska; Kodiak Archipeligo, Ban Island	NW	OR243159
-	UAM 8240	1997	KSW1778	USA: Alaska; Aleutian Islands, Attu Island	NW	OR243162
-	UAM 21813	2000	KSW3378	USA: Alaska; Aleutian Islands, Amila Island	NW	OR243163
-	UAM 24859	2001	UAMX1645	USA: Alaska; Kodiak Archipeligo, Kodiak	NW	OR243164
-	UAM 13569	2001	UAMX1735	USA: Alaska; Aleutian Islands, Attu Island	NW	OR243165
T. nebularia	UAM 8282	1998	DDG1686	USA: Alaska; Aleutian Islands, Adak Island	OW	OR243171
-	UAM 14119	2001	DDG1916	USA: Alaska; Aleutian Islands, Shemya Island	OW	OR243172
-	UAM 17482	2002	DDG1990	USA: Alaska; Aleutian Islands, Shemya Island	OW	OR243173
-	UAM 22850	2006	KSW4958	Russia: Yakutia; Aldan River, Tumul	OW	OR243174
-	UAM 24570	2006	UAMX4620	USA: Alaska; Aleutian Islands, Attu Island	OW	OR243175
T. melanoleuca	UAM 30489	2012	JJW1663	USA: Alaska; Quinhagak	NW	OR243166
-	UAM 18023	2002	JMM014	USA: Alaska Peninsula; Ugashik Bay	NW	OR243167
-	UAM 20143	2004	JMM340	USA: Alaska; Kilbuck Mountains, Goodnews River	NW	OR243168
-	UAM 13578	2001	UAMX1941	USA: Alaska; Southeast, Revillagigedo Island	NW	OR243169
-	UAM 27573	2010	UAMX5119	USA: Alaska; Kodiak Archipeligo, Lake Rose Tead	NW	OR243170
Uria aalge inornata	UWBM 44407	1992	JMB994	Russia: Magadanskaya Oblast'; Magadan, Aidan Bay	OW	OR243176
-	UWBM 44408	1992	JMB995	Russia: Magadanskaya Oblast'; Magadan, Aidan Bay	OW	OR243177
-	UWBM 44409	1992	JMB996	Russia: Magadanskaya Oblast'; Magadan, Aidan Bay	OW	OR243178
-	UWBM 44410	1992	JMB997	Russia: Magadanskaya Oblast'; Magadan, Aidan Bay	OW	OR243179
-	UWBM 44411	1992	JMB998	Russia: Magadanskaya Oblast'; Magadan, Aidan Bay	OW	OR243180
-	UAM 7729	1997	KSW1629	USA: Alaska; Bering Sea, St. Matthew Island	NW	OR243181
-	UAM 10687	1997	KSW1631	USA: Alaska; Bering Sea, St. Matthew Island	NW	OR243182
-	UAM 10688	1997	KSW1632	USA: Alaska; Bering Sea, St. Matthew Island	NW	OR243183
-	UAM 10689	1997	KSW1633	USA: Alaska; Bering Sea, St. Matthew Island	NW	OR243184
-	UAM 10690	1997	KSW1634	USA: Alaska; Bering Sea, St. Matthew Island	NW	OR243185
U. lomvia arra	UWBM 55300	1990	BKS351	North Pacific Ocean	OW	OR243186
-	UWBM 55725	1991	JMB857	North Pacific Ocean; off NE coast of Honshu, Japan	OW	OR243191
-	UWBM 44177	1992	JMB1001	Russia: Magadanskaya Oblast'; Magadan, Aidan Bay	OW	OR243189
-	UWBM 44178	1992	JMB1002	Russia: Magadanskaya Oblast'; Magadan, Aidan Bay	OW	OR243190
-	UWBM 72702	1993	NCSM17754	North Pacific Ocean; Bering Sea, Chirikov Basin	OW	OR243192
-	UAM 30510	2012	JJW1509	USA: Alaska; Kodiak Archipeligo, Triplet Island	NW	OR243187
-	UAM 30511	2012	JJW1510	USA: Alaska; Kodiak Archipeligo, Triplet Island	NW	OR243188
-	UAM 9608	1989	UAMX387	USA: Alaska; Barrow	NW	OR243195
-	UAM 13445	2000	UAMX1553	USA: Alaska; Aleutian Islands, Aiktak Island	NW	OR243193
-	UAM 20236	2002	UAMX3290	USA: Alaska; Aleutian Islands, Bogoslof Island	NW	OR243194
Larus canus	UAM 22926	2006	KSW4989	Russia: Novosibirsk Regl; Chany Lakes	OW	OR242965
-	UAM 22863	2006	KSW4959	Russia: Yakutia; Aldan River, Tumul	OW	OR242964
-	UAM 37770	2015	JJW3012	USA: Alaska; Pribilof Islands, St. Paul Island	OW	OR242963
-	UAM 13377	2001	DDG1876	USA: Alaska; Aleutian Islands, Shemya Island	OW	OR242962
-	UAM 11014	2000	DDG1771	USA: Alaska; Aleutian Islands, Shemya Island	OW	OR242961
-	UAM 24812	2007	UAMX4789	USA: Alaska; Fairbanks	NW	OR242958
L. brachyrhynchus	UAM 36875	2015	JJW2921	USA: Alaska; Eielson Air Force Base	NW	OR242957
-	UAM 26901	2009	JJW010	USA: Alaska; Kodiak Archipeligo, Monashka Bay	NW	OR242956
-	UAM 14803	2002	DDG2122	USA: Alaska; Aleutian Islands, Unalaska Island	NW	OR242960
-	UAM 14682	2002	DDG1921	USA: Alaska; Aleutian Islands, Unalaska Island	NW	OR242959
L. argentatus vegae	UAM 28162	2007	KSW5090	Russia: Yakutia; Indigirka River, Yurlov	OW	OR242951
-	UAM 26660	2007	KSW5044	Russia: Yakutia; Indigirka River, Chokurdach	OW	OR242950
-	UAM 25987	2009	JJW224	USA: Alaska; Aleutian Islands, Attu Island	OW	OR242953
-	UAM 25984	2009	JJW257	USA: Alaska; Aleutian Islands, Adak Island	OW	OR242954
-	UAM 25983	2009	JJW343	USA: Alaska; Aleutian Islands, Kiska Island	OW	OR242955
L. a. smithsonianus	UAM 35755	2014	JJW2547	USA: Alaska; Eielson Air Force Base	NW	OR242946
-	UAM 35754	2014	JJW2548	USA: Alaska; Eielson Air Force Base	NW	OR242947
-	UAM 35753	2014	JJW2549	USA: Alaska; Eielson Air Force Base	NW	OR242948
-	UAM 35751	2014	JJW2551	USA: Alaska; Eielson Air Force Base	NW	OR242949
-	UAM 30575	2012	JJW1533	USA: Alaska; Kodiak Archipeligo, Chirikof Island	NW	OR242952
Larus hyperboreus	UWBM 43852	1992	CSW4379	Russia: Magadanskaya Oblast'; Magadan, Oroholyndja River	OW	OR242967
-	UWBM 43851	1992	CSW4378	Russia: Magadanskaya Oblast'; Magadan, Oroholyndja River	OW	OR242966
-	UWBM 43982	1992	CSW4526	Russia: Chukotskiy Avtonomnyy Okrug; Anadyr', Avtatkuul River	OW	OR242968
-	UAM 28158	2007	KSW5035	Russia: Yakutia; Indigirka River, Chokurdakh	OW	OR242972
-	UAM 28160	2007	KSW5108	Russia: Yakutia; Indigirka River	OW	OR242973
-	UAM 40190	2016	JJW3585	USA: Alaska; Fairbanks International Airport	NW	OR242969
-	UAM 40191	2016	JJW3586	USA: Alaska; Seward Peninsula, Safety Sound	NW	OR242970
-	UAM 9257	1998	KSW2490	USA: Alaska; Seward Peninsula, Taylor Highway	NW	OR242971
-	UAM 8929	1998	UAMX683	USA: Alaska; Beaufort Sea, Colville River Delta	NW	OR242975
-	UAM 24327	2004	UAMX4940	USA: Alaska; Barrow	NW	OR242974
Gavia stellata	UWBM 43925	1992	CSW4461	Russia: Chukotskiy Avtonomnyy Okrug; Anadyr', Avtatkuul River	OW	OR242916
-	UWBM 44122	1992	DAB063	Russia: Chukotskiy Avtonomnyy Okrug; Anadyr', Avtatkuul River	OW	OR242917
-	UWBM 44259	1992	JMB1098	Russia: Avtonomnaya Respublika Yakutiya; Cherskiy, Stanovaya	OW	OR242920
-	UWBM 44260	1992	JMB1099	Russia: Avtonomnaya Respublika Yakutiya; Cherskiy, Stanovaya	OW	OR242921
-	UWBM 44653	1992	SAR6293	Russia: Magadanskaya Oblast'; Talon, Tauy River	OW	OR242923
-	UAM 13601	2001	DAR275	USA: Alaska; Seward Peninsula, Taylor Highway	NW	OR242918
-	UAM 40094	2015	JJW3574	USA: Alaska; North Slope, Barrow	NW	OR242919
-	UAM 20711	2002	KGM628	USA: Alaska; Alaska Range, Denali Highway	NW	OR242922
-	UAM 38314	2012	UAMX3952	USA: Alaska; North Slope, Barrow	NW	OR242924
-	UAM 40093	2015	UAMX6608	USA: Alaska; North Slope, Barrow	NW	OR242925
Picoides tridactylus	UWBM 44422	1992	SAR6046	Russia: Krasnoyarskiy Kray; Bogurchanskiy Rayon, Chunoyar railroad station	OW	OR243092
-	UWBM 52660	1992	SVD144	Russia: Magadanskaya Oblast'; Khasynskiy Rayon, Stekol'nyy	OW	OR243093
-	UAM 17739	2002	TB1448	Mongolia: Selenge	OW	OR243094
P. dorsalis fasciatus	UAM 31832	2013	JJW2059	USA: Alaska; Kodiak Archipeligo, Monashka Bay	NW	OR243087
-	UAM 36600	2015	JJW2842	USA: Alaska; Southeast, Hyder	NW	OR243088
-	UAM 38328	2016	JJW3139	USA: Alaska; Interior, Chatanika River	NW	OR243089
-	UAM 8580	1998	UAMX503	USA: Alaska; Southwest, Dillingham	NW	OR243091
-	UAM 20114	1998	UAMX3273	USA: Alaska; Kenai Peninsula, Sterling	NW	OR243090
Pica pica	UWBM 74697	2002	UWBM74697	Russia: Primorskiy Kray; Spasskiy Rayon, Gayvoron	OW	OR243086
-	UWBM 74569	2002	UWBM74569	Russia: Primorskiy Kray; Spasskiy Rayon, Gayvoron	OW	OR243085
-	UWBM 72091	2001	UWBM72091	Russia: Primorskiy Kray; Ussuriyskiy Rayon, Ussuriysk	OW	OR243084
-	UWBM 72084	1993	UWBM72084	Russia: Primorskiy Kray; Ussuriyskiy Rayon, Ussuriysk	OW	OR243083
-	UWBM 47197	1992	UWBM47197	Russia: Khabarovskiy Kray	OW	OR243082
-	UWBM 44585	1992	UWBM44585	Russia: Kamchatka; 5 km NW Sokhoch	OW	OR243081
-	UWBM 44584	1992	UWBM44584	Russia: Kamchatka; 5 km NW Sokhoch	OW	OR243080
-	UWBM 44581	1992	UWBM44581	Russia: Kamchatka; Sokhoch	OW	OR243079
P. hudsonia	UAM 10105	1999	UAMX953	USA: Alaska; Kodiak Island	NW	OR243078
-	UAM 8511	1998	KSW2704	USA: Alaska; Alaska Peninsula, Cold Bay	NW	OR243077
-	UAM 27024	2010	JJW683	USA: Alaska; Kodiak Archipeligo, Chirikof Island	NW	OR243076
-	UAM 17742	1999	CLP245	USA: Alaska; Shumagin Islands, Popof Island	NW	OR243075
-	UAM 13052	1999	CLP219	USA: Alaska; Alaska Peninsula, Izembek NWR	NW	OR243074
-	UAM 13053	1999	CLP218	USA: Alaska; Alaska Peninsula, Izembek NWR	NW	OR243073
-	UAM 12453	1999	CLP208	USA: Alaska; Alaska Peninsula, Izembek NWR	NW	OR243072
Corvus corax	UWBM 46861	2000	BKS908	Russia: Magadanskaya Oblast'; Yana River	OW	OR242876
-	UWBM 56544	1996	BKS3241	Russia: Tyumenskaya Oblast'; Yamalo-Nenetskiy, Vengoyakha River	OW	OR242873
-	UWBM 57899	1997	BKS4041	Mongolia: Arhangay Aymag; Hangayn Nuruu	OW	OR242874
-	UWBM 57909	1997	BKS4052	Mongolia: Arhangay Aymag; Hangayn Nuruu	OW	OR242875
-	UWBM 71244	1993	SVD231a	Russia: Magadanskaya Oblast'; Tauy River	OW	OR242886
-	UWBM 59566	1997	SVD1398	Russia: Yamalo-Nenetskiy Avtonomnyy Okrug; Labytnangi	OW	OR242885
-	UAM 17737	2002	TB1445	Mongolia: Selenge	OW	OR242887
-	UAM 10021	1999	DDG1749	USA: Alaska; Aleutian Islands, Attu Island	NW	OR242877
-	UAM 38000	2005	JJW2991	USA: Alaska; Kodiak Archipeligo, Sitkinak Island	NW	OR242878
-	UAM 39709	2016	JJW3401	USA: Alaska; Southeast, Fivemile Island	NW	OR242879
-	UAM 41600	2018	JJW4373	USA: Alaska; Bering Sea, St. Matthew Islands, Hall Island	NW	OR242880
-	UAM 17761	2002	JMM133	USA: Alaska; Aleutian Islands, Shemya Island	NW	OR242881
-	UAM 8803	1998	KSW2715	USA: Alaska; Cold Bay, Izembek Lagoon	NW	OR242882
-	UAM 22252	2005	KSW4763	USA: Alaska; Unalakeet, Golsovia River	NW	OR242883
-	UAM 15040	2002	RWD26009	USA: Alaska; Aleutian Islands, Attu Island	NW	OR242884
-	UAM 9313	1998	UAMX844	USA: Alaska; Aleutian Islands, Attu Island	NW	OR242889
-	UAM 11113	1999	UAMX1061	USA: Alaska; Aleutian Islands, Attu Island	NW	OR242888
Phylloscopus examinandus	UAM 17665	2002	DDG1991	USA: Alaska; Aleutian Islands, Shemya Island	OW	OR243067
-	UAM 29472	2008	KSW5250	Russia: Kamchatka; Petropavlovsk	OW	OR243068
-	UAM 30464	2010	KSW5336	Russia: Kamchatka; Esso	OW	OR243069
-	UAM 30462	2010	KSW5354	Russia: Kamchatka; Klyuchivskaya Lake	OW	OR243070
-	UAM 30461	2010	KSW5373	Russia: Kamchatka; Izba	OW	OR243071
P. borealis borealis	UWBM 43818	1992	CSW4345	Russia: Magadanskaya Oblast'; Magadan, Oroholyndja River	OW	OR243057
-	UWBM 44417	1992	SAR6041	Russia: Magadanskaya Oblast'; Magadan, Oroholyndja River	OW	OR243058
-	UWBM 44418	1992	SAR6042	Russia: Magadanskaya Oblast'; Magadan, Oroholyndja River	OW	OR243059
-	UWBM 82284	2003	SVD2977	Russia: Chukotskiy Avtonomnyy Okrug; Anadyrskiy Rayon, Markovo	OW	OR243060
-	UWBM 82285	2003	SVD2978	Russia: Chukotskiy Avtonomnyy Okrug; Anadyrskiy Rayon, Markovo	OW	OR243061
P. b. kennicotti	UAM 34708	2013	JJW2241	USA: Alaska; Seward Peninsula, Snake River	NW	OR243062
-	UAM 36347	2013	JJW2649	USA: Alaska; Seward Peninsula, Snake River	NW	OR243063
-	UAM 20149	2004	JMM337	USA: Alaska; Kilbuck Mountains, Goodnews River	NW	OR243064
-	UAM 20150	2004	JMM338	USA: Alaska; Kilbuck Mountains, Goodnews River	NW	OR243065
-	UAM 7372	1997	KSW1456	USA: Alaska; Alaska Range, Denali Highway	NW	OR243066
Cyanecula svecica	UWBM 44489	1992	SAR6270	Russia: Kamchatka; Milkovo	OW	OR242905
-	UWBM 44629	1992	SAR6269	Russia: Kamchatka; Milkovo	OW	OR242904
-	UWBM 44363	1992	JMB1208	Russia: Kamchatka; Milkovo	OW	OR242896
-	UWBM 44362	1992	JMB1207	Russia: Kamchatka; Milkovo	OW	OR242898
-	UWBM 44361	1992	JMB1206	Russia: Kamchatka; Milkovo	OW	OR242894
-	UWBM 44246	1992	JMB1082	Russia: Avtonomnaya Respublika Yakutiya; Cherskiy, Little Kon'kovaya River	OW	OR242893
-	UWBM 44242	1992	JMB1078	Russia: Avtonomnaya Respublika Yakutiya; Cherskiy, Little Kon'kovaya River	OW	OR242892
-	UWBM 44233	1992	JMB1064	Russia: Avtonomnaya Respublika Yakutiya; Cherskiy, Little Kon'kovaya River	OW	OR242891
-	UAM 13718	2001	ABJ200	USA: Alaska; North Slope, Dalton Highway, Ice Cut	NW	OR242890
-	UAM 15419	2002	MJM048	USA: Alaska; North Slope, Dalton Highway, Ice Cut	NW	OR242903
-	UAM 17727	2002	MJM047	USA: Alaska; North Slope, Dalton Highway, Ice Cut	NW	OR242902
-	UAM 8944	1998	KSW2481	USA: Alaska; Seward Peninsula, Mile 47 Taylor Highway	NW	OR242901
-	UAM 8584	1998	KSW2409	USA: Alaska; Seward Peninsula, Mile 73 Taylor Highway	NW	OR242900
-	UAM 8945	1998	KSW2408	USA: Alaska; Seward Peninsula, Mile 73 Taylor Highway	NW	OR242899
-	UAM 8946	1998	KSW2407	USA: Alaska; Seward Peninsula, Mile 73 Taylor Highway	NW	OR242898
-	UAM 8585	1998	KSW2406	USA: Alaska; Seward Peninsula, Mile 73 Taylor Highway	NW	OR242897
Motacilla tschutschensis tschutschensis	UAM 13402	2001	ABJ133	USA: Alaska; Aleutian Islands, Attu Island	OW	OR243032
-	UAM 15178	2002	DDG1935	USA: Alaska; Aleutian Islands, Attu Island	OW	OR243033
-	UAM 27366	2009	JJW216	USA: Alaska; Aleutian Islands, Attu Island	OW	OR243034
-	UAM 27364	2006	JJW520	USA: Alaska; Aleutian Islands, Shemya Island	OW	OR243035
-	UAM 27367	2006	JJW629	USA: Alaska; Aleutian Islands, Shemya Island	OW	OR243036
M. tschutschensis simillima	UAM 14353	2001	ABJ179	USA: Alaska; North Slope, Dalton Highway	NW	OR243037
-	UAM 28715	2011	JJW1179	USA: Alaska; Seward Peninsula, Teller Road	NW	OR243038
-	UAM 28717	2011	JJW1185	USA: Alaska; Seward Peninsula, Teller Road	NW	OR243039
-	UAM 29362	2011	JJW1317	USA: Alaska; Seward Peninsula, Teller Road	NW	OR243040
-	UAM 19448	2002	MJM122	USA: Alaska; North Slope, Dalton Highway	NW	OR243041
Anthus rubescens japonicus	UAM 13353	2001	DDG1877	USA: Alaska; Aluetian Islands, Shemya Island	OW	OR242824
-	UAM 27351	2010	JJW864	USA: Alaska; Aluetian Islands, Shemya Island	OW	OR242823
-	UAM 28057	2010	JJW905	USA: Alaska; Aluetian Islands, Shemya Island	OW	OR242822
-	UAM 39615	2016	JJW3455	USA: Alaska; Gulf of Alaska, Middleton Island	OW	OR242821
-	UAM 15068	2002	KSW3980	USA: Alaska; Aleutian Islands, Attu Island	OW	OR242820
A. r. pacificus	UAM 11452	1999	CLP200	USA: Alaska; Alaska Peninsula, Frosty Peak	NW	OR242819
-	UAM 31927	2013	JJW2045	USA: Alaska; Kodiak Archipeligo, Kodiak Island	NW	OR242818
-	UAM 31928	2013	JJW2046	USA: Alaska; Kodiak Archipeligo, Kodiak Island	NW	OR242817
-	UAM 19419	2002	MJM037	USA: Alaska; North Slope, Dalton Highway	NW	OR242816
-	UAM 13540	2001	RWD25949	USA: Alaska; Interior, Eagle Summit	NW	OR242825
Pinicola enucleator kamtschatschensis	UWBM 51643	1993	SVD423	Russia: Magadanskaya Oblast'; Ol'skiy Rayon, Snezhnaya Dolina	OW	OR243107
-	UWBM 51627	1993	SVD407	Russia: Magadanskaya Oblast'; Ol'skiy Rayon, Snezhnaya Dolina	OW	OR243106
-	UWBM 47315	1993	SAR6539	Russia: Sakhalinskaya Oblast'	OW	OR243105
-	UWBM 47314	1993	SAR6538	Russia: Sakhalinskaya Oblast'	OW	OR243104
-	UAM 24602	2008	DDG2190	USA: Alaska; Aleutian Islands, Shemya Island	OW	OR243103
-	UAM 24601	2008	DDG2189	USA: Alaska; Aleutian Islands, Shemya Island	OW	OR243102
P. e. flammula	UAM 10158	1999	UAMX1014	USA: Alaska; Kodiak Island, American River	NW	OR243101
-	UAM 8794	1997	KSW1695	USA: Alaska; Kodiak Island	NW	OR243100
-	UAM 8797	1997	KSW1694	USA: Alaska; Kodiak Island	NW	OR243099
-	UAM 28530	2011	JJW1097	USA: Alaska; Kodiak Archipeligo, Kalsin Bay	NW	OR243098
-	UAM 26361	2009	JJW030	USA: Alaska; Kodiak Archipeligo, Narrow Cape	NW	OR243097
-	UAM 11286	2000	ABJ012	USA: Alaska; Alexander Archipeligo, Revillagigedo Island	NW	OR243096
-	UAM 11285	2000	ABJ011	USA: Alaska; Alexander Archipeligo, Revillagigedo Island	NW	OR243095
Leucosticte arctoa	UWBM 44077	1992	CSW4675	Russia: Kamchatka; Milkovo	OW	OR242976
-	UWBM 44366	1992	JMB1211	Russia: Kamchatka; Milkovo	OW	OR242977
-	UWBM 44622	1992	SAR6262	Russia: Kamchatka; Milkovo	OW	OR242978
-	UWBM 44623	1992	SAR6263	Russia: Kamchatka; Milkovo	OW	OR242979
-	UWBM 44624	1992	SAR6264	Russia: Kamchatka; Milkovo	OW	OR242980
L. tephrocotis griseonucha	UAM 10981	2000	DDG1750	USA: Alaska; Aleutian Islands, Shemya Island	NW	OR242981
-	UAM 31438	1998	RWD24852	USA: Alaska; Aleutian Islands, Attu Island	NW	OR242982
-	UAM 31439	1998	RWD24857	USA: Alaska; Aleutian Islands, Attu Island	NW	OR242983
-	UAM 24603	2008	UAMX5158	USA: Alaska; Aleutian Islands, Attu Island	NW	OR242984
-	UAM 24607	2008	UAMX5168	USA: Alaska; Aleutian Islands, Attu Island	NW	OR242985
L. t. littoralis	UAM 28707	2011	JJW1163	USA: Alaska; Alaska Range, Sugarloaf Mountain	NW	OR242986
-	UAM 40954	2017	JJW3809	USA: Alaska; Alaska Range, Sevenmile Lake	NW	OR242987
-	UAM 40957	2017	JJW3812	USA: Alaska; Alaska Range, Sevenmile Lake	NW	OR242988
-	UAM 40959	2017	JJW3814	USA: Alaska; Alaska Range, Sevenmile Lake	NW	OR242989
-	UAM 40961	2017	JJW3816	USA: Alaska; Alaska Range, Sevenmile Lake	NW	OR242990
L. t. tephrocotis	UAM 27288	2010	JJW873	USA: Alaska; Interior, Murphy Dome	NW	OR242994
-	UAM 35600	2014	JJW2460	USA: Alaska; Interior, Mt. Prindle	NW	OR242991
-	UAM 35598	2014	JJW2465	USA: Alaska; Interior, Mt. Prindle	NW	OR242992
-	UAM 38654	2016	JJW3204	USA: Alaska; Interior, Mt. Prindle	NW	OR242993
L. t. umbrina	UAM 28620		AF14344		NW	OR242995
-	UAM 28619		AF14346		NW	OR242996
-	FMNH34305		AF14351		NW	OR242997
-	UAM 7351	1997	KSW1646	USA: Alaska; Pribilof Islands, St. Paul Island	NW	OR242998
-	UAM 17748	2001	UAMX2921	USA: Alaska; Pribilof Islands, St. George Island	NW	OR242999
Calcarius lapponicus coloratus	UAM 29827	2006	UAM29827	Russia: Commander Islands, Bering Island	OW	OR242851
-	UAM 29825	2006	UAM29825	Russia: Commander Islands, Bering Island	OW	OR242850
C. l. alascensis	UAM 13337	2001	RWD25944	USA: Alaska; Aleutian Islands, Shemya Island	NW	OR242849
-	UAM 7653	1997	KSW1821	USA: Alaska; Aleutian Islands, Attu Island	NW	OR242848
-	UAM 19614	1999	CLP051	USA: Alaska; Aleutian Islands, Shemya Island	NW	OR242847
-	UAM 9525	1999	CLP048	USA: Alaska; Aleutian Islands, Shemya Island	NW	OR242846
-	UAM 9407	1999	CLP038	USA: Alaska; Aleutian Islands, Shemya Island	NW	OR242845
Plectrophenax nivalis	UAM 11856	1999	CLP163	USA: Alaska; Alaska Peninsula, Izembek NWR	OW	OR243112
-	UAM 27725	2009	JJW292	USA: Alaska; Aleutian Islands, Kiska Island	OW	OR243113
-	UAM 8476	1998	KSW2690	USA: Alaska; Alaska Peninsula, Cold Bay	OW	OR243114
-	UAM 8474	1998	KSW2691	USA: Alaska; Alaska Peninsula, Cold Bay	OW	OR243115
Plectrophenax hyperboreus	UAM 7407	1997	KSW1588	USA: Alaska; Bering Sea, St. Matthew Island	NW	OR243108
-	UAM 7066	1997	KSW1610	USA: Alaska; Bering Sea, St. Matthew Island	NW	OR243109
-	UAM 7524	1997	KSW1611	USA: Alaska; Bering Sea, St. Matthew Island	NW	OR243110
-	UAM 8200	1997	KSW1617	USA: Alaska; Bering Sea, St. Matthew Island	NW	OR243111

## Sheet: S2. mtDNA reference list
Table S2. Species and NCBI sequence accession numbers for all reference sequences used to generate mitogenomes. Reference mitochondrial sequences were selected on a basis of completeness and taxonomic proximity, and all taxa in the study had at least a congeneric full mitogenome publically available.
Taxon	NCBI reference accession no.	NCBI reference species
Anser albifrons	MH000287.1	Anser albifrons
Spatula clypeata	KT345702.1	Spatula clypeata
Mareca penelope	MT304825.1	Macera penelope
Mareca americana	MT304825.1	Macera penelope
Anas platyrhynchos	EU755253.1	Anas platyrhynchos
Anas acuta	KF312717.1	Anas acuta
Anas crecca	KF203133.1	Anas crecca
Aythya marila	AF090337.1	Aythya americana
Somateria spectabilis	MW849292.1	Somateria mollissima
Somateria mollissima	MW849292.1	Somateria mollissima
Histrionicus histrionicus	MW849288.1	Histrionicus histrionicus
Melanitta americana	MW849282.1	Melanitta americana
Clangula hyemalis	MW849278.1	Clangula hyemalis
Mergus merganser	KU140667.1	Mergus merganser
Lagopus lagopus	NC_035568.1	Lagopus lagopus
Pluvialis dominica	NC_033966.1	Pluvialis fulva
Pluvialis fulva	NC_033966.1	Pluvialis fulva
Numenius phaeopus	KP308149.1	Numenius phaeopus
Arenaria interpres	AY074885.2	Arenaria interpres
Arenaria melanocephala	AY074885.2	Arenaria interpres
Calidris alpina	MN956840.1	Calidris pugnax
Gallinago gallinago	KY888681.1	Gallinago stenura
Gallinago delicata	KY888681.1	Gallinago stenura
Tringa brevipes	MK460251.1	Tringa nebularia
Tringa incana	MK460251.1	Tringa nebularia
Tringa nebularia	MK460251.1	Tringa nebularia
Tringa melanoleuca	MK460251.1	Tringa nebularia
Uria aalge	MN356418.1	Uria aalge
Uria lomvia	MN356418.1	Uria aalge
Larus canus	MN122936.1	Larus argentatus
Larus argentatus	MN122936.1	Larus argentatus
Larus hyperboreus	MN122936.1	Larus argentatus
Gavia stellata	AY293618.1	Gavia stellata
Picoides dorsalis	KT119343.1	Picoides pubescens
Picoides tridactylus	KT119343.1	Picoides pubescens
Pica pica	HQ915867.1	Pica pica
Pica hudsonia	HQ915867.1	Pica pica
Corvus corax	KX245134.1	Corvus corax
Phylloscopus examinandus	MG681101.1	Phylloscopus fuscatus
Phylloscopus borealis	MG681101.1	Phylloscopus fuscatus
Cyanecula svecica	MN122892.1	Cyanecula svecica
Motacilla tschutschensis	MN217252.1	Motacilla tschutschensis
Anthus rubescens	MH593382.1	Anthus richardi
Pinicola enucleator	KM078781.1	Pinicola enucleator
Leucosticte arctoa	KM078791.1	Leucosticte arctoa
Leucosticte tephrocotis	KM078791.1	Leucosticte arctoa
Calcarius lapponicus	NC_053083.1	Calcarius ornatus
Plectrophenax nivalis	MN356331.1	Calcarius ornatus
Plectrophenax hyperboreus	MN356331.1	Calcarius ornatus

## Sheet: S3. Coverage depths
Table S3. Mitogenome coverage depths per individual specimen. Institution abbreviations are UAM for the University of Alaska Museum and UWBM for the University of Washington Burke Museum.
Species	Institution catalog #	Field #	Coverage depth
Anser albifrons	UWBM43977	CSW4521	83.9
-	UWBM43978	CSW4522	56.9497
-	UWBM71170	SVD1426	94.6432
-	UAM27372	JJW884	22.2391
-	UAM30571	JJW1495	32.5765
-	UAM35427	JJW2405	70.4548
-	UAM35428	JJW2413	7.6392
-	UAM34089	KSW4176	11.4614
Spatula clypeata	UWBM59827	CSW5794	3.57381
-	UAM15459	DDG1988	3.57793
-	UAM20167	DDG2053	17.1958
-	UAM20152	DDG2054	13.1802
-	UAM26717	SVD475	2.95289
-	UAM36938	REW030	13.1595
-	UAM36727	REW031	6.67334
-	UAM15023	UAMX2539	7.09452
-	UAM28973	UAMX5081	7.80408
Mareca penelope	UAM8758	DDG1663	156.339
-	UAM9759	DDG1703	129.537
-	UAM10008	DDG1716	167.183
-	UAM31321	DDG1768	243.004
-	UAM24301	UAMX4959	384.209
-	UAM24455	MJL037	343.03
-	UAM24550	UAMX5044	26.5206
-	UAM27749	JJW968	633.88
M. americana	UAM11919	JSW3039	411
-	UAM11908	KSW3028	595.851
-	UAM11909	KSW3029	214.071
-	UAM11916	KSW3036	404.629
-	UAM13141	UAMX1468	92.4586
-	UAM26061	JJW383	177.373
-	UAM28087	JJW976	278.586
-	UAM28088	JJW948	72.3727
Anas platyrhynchos	UWBM47068	CSW4828	16.4028
-	UWBM44374	JMB1220	36.7461
-	UAM30399	KSW5390	5.02543
-	UAM11328	DDG1776	23.946
-	UWBM47160	SAR6383	31.6351
-	UAM28089	JJW943	89.9268
-	UAM28074	JJW944	81.1156
-	UAM29647	JJW1397	48.2571
-	UAM30290	JJW1592	20.4316
-	UAM30286	JJW1602	22.7807
-	UAM11193	KGM007	127.185
-	UAM31321	UAMX5540	25.4041
A. acuta	UWBM44114	DAB055	66.5564
-	UAM22595	DDG2122	12.1411
-	UAM28156	KSW5107	31.267
-	UAM28167	KSW5120	23.1754
-	UAM30400	KSW5391	4.25411
-	UAM31205	JJW1897	17.4109
-	UAM23468	KGM895	48.3422
-	UAM29039	REW548	22.8492
-	UAM22113	REW601	9.8482
-	UAM31335	UAMX5487	37.6046
A. c. crecca	UAM22853	KSW4951	304.649
-	UAM11334	KGM021	142.125
-	UAM11335	KGM020	481.597
-	UAM14100	DDG1885	312.456
-	UAM14666	DDG1884	104.269
-	UAM9191	DDG1732	1282.88
-	UAM9255	DDG1704	459.386
A. c. carolinensis	UAM28444	UAMX5069	177.92
-	UAM11251	UAMX203	50.1776
-	UAM20635	KSW4530	119.215
-	UAM11920	KSW3040	176.526
-	UAM14961	KGM335	320.819
-	UAM24497	JMM448	34.0881
-	UAM28085	JJW978	75.9637
Aythya marila	UAM30395	KSW5385	24.7544
-	UAM30394	KSW5393	8.69611
-	UAM30392	KSW5394	2.5857
-	UAM30396	KSW5395	2.27085
-	UAM30393	KSW5396	7.21116
-	UAM28067	JJW324	163.086
-	UAM18068	JJW325	111.941
-	UAM35653	REW611	127.282
-	UAM30915	UAMX5076	151.902
-	UAM29987	UAMX5077	183.755
Somateria spectabilis	UWBM43965	CSW4509	211.852
-	UWBM71169	SVD1425	33.8831
-	UAM13153	ABJ107	29.9802
-	UAM9396	UAMX892	27.1374
-	UAM9422	UAMX901	16.3813
-	UAM9423	UAMX903	2.98244
-	UAM9439	UAMX907	13.8665
S. mollissima	UAM13721	UAMX1708	6.09546
-	UAM20085	DDG1939	22.748
-	UAM13336	DAR157	29.5099
-	UAM26746	KGM912	37.1629
-	UAM36436	KGM845	61.0312
-	UAM9440	UAMX378	31.1294
-	UAM35441	JJW2452	20.8864
-	UAM37604	JJW2952	22.3582
-	UAM34628	JJW2274	43.6052
-	UAM34700	JJW2273	83.288
Histrionicus histrionicus	UAM11800	DDG1753	18.9871
-	UAM11799	DDG1754	22.0017
-	UAM11801	DDG1755	1.92373
-	UAM9600	KSW2979	2.29657
-	UWBM82975	RYA1002	79.3454
-	UWBM44446	SAR6074	40.7742
-	UAM36431	JJW2664	2.16583
-	UAM40488	JJW3694	1.99071
-	UAM40489	JJW3695	1.26522
-	UAM36745	KGM641	13.4833
Melanitta americana	UWBM43946	CSW4486	196.087
-	UAM25996	JJW179	74.2401
-	UAM27720	JJW951	14.5378
-	UAM28065	JJW950	201.204
-	UAM29920	JJW1388	65.3596
-	UAM35578	JJW2276	119.429
Clangula hyemalis	UWBM43970	CSW4514	124.121
-	UWBM43919	CSW4454	264.367
-	UWBM43918	CSW4453	351.751
-	UWBM43917	CSW4452	407.498
-	UWBM43895	CSW4428	208.86
-	UWBM43894	CSW4427	209.869
-	UWBM43893	CSW4426	132.876
-	UAM29029	REW620	3382.73
-	UAM28184	REW619	295.779
-	UAM29027	REW618	250.987
-	UAM21883	REW583	250.233
-	UAM40387	REW564	141.78
-	UAM21931	REW532	437.809
Mergus merganser merganser	UWBM43819	CSW4346	8.69646
-	UAM25375	JJW063	3.86424
-	UAM25991	JJW334	25.9813
-	UAM25990	JJW335	4.87919
-	UAM28042	JJW344	15.8158
-	UAM27012	JJW762	16.3017
M. m. americanus	UWBM9348	AEI105	2.80818
-	UAM34366	JJW2298	30.446
-	UAM11037	UAMX1058	12.0146
-	UAM24305	UAMX4957	6.37746
Lagopus lagopus koreni	UAM25139	KSW5046	63.203
-	UAM28169	KSW5052	32.3491
-	UAM29685	KSW5082	2.29785
-	UAM28171	KSW5133	28.1532
-	UAM14834	KSW5045	20.6988
L. l. alascensis	UAM27018	JJW711	15.0938
-	UAM31562	JJW1970	21.5463
-	UAM36927	JJW2909	15.1735
-	UAM39209	JJW3352	8.98742
-	UAM28238	TB349	31.9602
Pluvialis fulva	UAM13545	DDG1860	188.586
-	UAM26906	JJW145	228.603
-	UAM8798	KSW2383	68.3439
-	UAM11307	TB408	188.294
P. dominica	UAM26935	JJW362	137.016
-	UAM13181	KSW2402	233.929
-	UAM8938	KSW2468	169.017
-	UAM9511	TB235	395.054
Numenius phaeopus variegatus	UWBM14228	TB1364	-
-	UAM14229	TB1116	193.516
-	UAM14230	TB1091	41.7567
-	UAM14225	TB1023	222.903
-	UAM8212	DDF1666	266.664
-	UAM21379	CLP727	93.7433
-	UAM14625	CLP450	371.488
N. p. hudsonicus	UAM11507	TB378	343.383
-	UAM13349	ABJ142	114.384
-	UAM9260	KSW2484	343.383
-	UAM13925	KGM036	120.945
-	UAM17980	JMM011	36.4487
-	UAM28602	JJW1154	24.8792
-	UAM28214	JJW1021	452.815
-	UAM28213	JJW1013	361.454
Arenaria interpres	UAM14954	DAR268	20.0426
-	UAM26977	JJW676	112.849
-	UAM30797	JJW1637	178.795
-	UAM20220	JMM422	8.18009
-	UAM13527	UAMX1744	76.6617
A. melanocephala	UAM28748	JJW1153	4.98888
-	UAM40266	JJW3588	449.831
-	UAM20142	JMM326	141.039
-	UAM20098	JMM327	18.0052
Calidris alpina arcticola	UAM25341	JJW4409	18.9076
-	UAM19815	JJW4411	3.28784
-	UAM20132	UAMX3267	26.7471
C. a. pacifica	UAM26914	JJW015	14.7534
-	UAM26913	JJW016	248.995
-	UAM27576	JJW704	22.1538
-	UAM30313	JJW1490	21.738
-	UAM30879	JJW1821	54.7475
Gallinago gallinago	UAM21848	CLP713	9.78069
-	UAM8228	DDG1650	1.8073
-	UAM26800	JJW158	1.53361
-	UAM24695	KSW5126	33.8527
-	UAM28175	KSW5134	1.8641
G. delicata	UAM19231	DDG2021	2.22074
-	UAM15063	DDG1945	2.10341
-	UAM20505	DDG2035	55.0289
-	UAM22570	DDG2118	31.9136
-	UAM30488	JJW1536	1.62144
Tringa brevipes	UAM8805	KSW1782	897.61
-	UAM8521	KSW1781	399.254
-	UAM7534	KSW1780	167.317
-	UAM28428	JJW1030	163.002
-	UAM28427	JJW906	227.869
-	UAM10112	DDG1736	231.582
-	UAM28430	JJW1061	146.503
-	UAM28429	JJW1062	20.5828
T. incana	UAM13434	DAR228	12.8336
-	UAM28422	JJW720	160.386
-	UAM28425	JJW724	76.1902
-	UAM28426	JJW1022	218.685
-	UAM8240	KSW1778	413.428
-	UAM21813	KSW3378	119.582
-	UAM24859	UAMX1645	126.184
-	UAM13569	UAMX1735	184.669
T. nebularia	UAM8282	DDG1686	2.08223
-	UAM14119	DDG1916	27.1454
-	UAM17482	DDG1990	2.01698
-	UAM22850	KSW4958	2.76757
-	UAM24570	UAMX4620	28.8113
T. melanoleuca	UAM30489	JJW1663	2.00512
-	UAM18023	JMM014	15.3375
-	UAM20143	JMM340	75.2865
-	UAM13578	UAMX1941	6.80983
-	UAM27573	UAMX5119	12.2891
Uria aalge inornata	UWBM44407	JMB994	6.84499
-	UWBM4408	JMB995	9.60521
-	UWBM44409	JMB996	10.6964
-	UWBM44410	JMB997	14.9917
-	UWBM44411	JMB998	16.1198
-	UAM7729	KSW1629	19.2411
-	UAM10687	KSW1631	9.87127
-	UAM10688	KSW1632	18.254
-	UAM10689	KSW1633	5.52214
-	UAM10690	KSW1634	11.2585
U. lomvia arra	UWBM55300	BKS351	10.9948
-	UWBM55725	JMB857	11.3514
-	UWBM44177	JMB1001	16.9459
-	UWBM44178	JMB1002	17.7939
-	UWBM72702	NCSM17754	7.18813
-	UAM30510	JJW1509	2.61405
-	UAM30511	JJW1510	6.15989
-	UAM9608	UAMX387	5.77852
-	UAM13445	UAMX1553	8.13471
-	UAM20236	UAMX3290	6.97236
Larus canus	UAM22926	KSW4989	15.4985
-	UAM22863	KSW4959	269.61
-	UAM37770	JJW3012	2.71369
-	UAM13377	DDG1876	20.5864
-	UAM11014	DDG1771	2.68839
L. brachyrhynchus	UAM24812	UAMX4789	3.04963
-	UAM36875	JJW2921	89.9518
-	UAM26901	JJW010	4.98523
-	UAM14803	DDG1922	9.8298
-	UAM14682	DDG1921	1.20999
Larus argentatus vegae	UAM28162	KSW5090	67.2334
-	UAM26660	KSW5044	84.4786
-	UAM25987	JJW224	1.40868
-	UAM25984	JJW257	13.1194
-	UAM25983	JJW343	1.85119
L. a. smithsonianus	UAM35755	JJW2547	19.75
-	UAM35754	JJW2548	28.0869
-	UAM35753	JJW2549	2.54861
-	UAM35751	JJW2551	2.6428
-	UAM30575	JJW1533	6.81853
L. hyperboreus	UWBM43852	CSW4379	5.01155
-	UWBM43851	CSW4378	5.42411
-	UWBM43982	CSW4526	10.7204
-	UAM28158	KSW5035	9.47076
-	UAM28160	KSW5108	24.3222
-	UAM40190	JJW3585	1.33996
-	UAM40191	JJW3586	13.4307
-	UAM9257	KSW2490	8.34432
-	UAM8929	UAMX683	28.6449
-	UAM24327	UAMX4940	2.11639
Gavia stellata	UWBM43925	CSW4461	14.1198
-	UWBM44122	DAB063	-
-	UWBM44259	JMB1098	9.2702
-	UWBM44260	JMB1099	2.87296
-	UWBM44653	SAR6293	3.24778
-	UAM13601	DAR275	4.47638
-	UAM40094	JJW3574	41.0472
-	UAM20711	KGM628	30.2398
-	UAM38314	UAMX3952	67.3755
-	UAM40093	UAMX6608	44.6624
Picoides tridactylus	UWBM44422	SAR6046	10.4208
-	UWBM52660	SVD144	5.72696
-	UAM17739	TB1448	8.66891
P. dorsalis fasciatus	UAM31832	JJW2059	26.5023
-	UAM36600	JJW2842	19.7843
-	UAM38328	JJW3139	55.2656
-	UAM8580	UAMX503	21.4289
-	UAM20114	UAMX3273	38.7053
Pica pica	UWBM74697	UWBM74697	161.303
-	UWBM74569	UWBM74569	87.7574
-	UWBM72091	UWBM72091	1.67567
-	UWBM72084	UWBM72084	69.4053
-	UWBM47197	UWBM47197	79.3526
-	UWBM44585	UWBM44585	158.091
-	UWBM44584	UWBM44584	42.2782
-	UWBM44581	UWBM44581	19.3122
P. hudsonia	UAM10105	UAMX953	6.76142
-	UAM8511	KSW2704	219.315
-	UAM27024	JJW683	139.332
-	UAM17742	CLP245	31.0468
-	UAM13052	CLP219	71.8373
-	UAM13053	CLP218	159.957
-	UAM12453	CLP208	96.3131
Corvus corax	UWBM46861	BKS908	3.30227
-	UWBM56544	BKS3241	1.49184
-	UWBM57899	BKS4041	2.62466
-	UWBM57909	BKS4052	5.33167
-	UWBM71244	SVD231a	2.19731
-	UWBM59566	SVD1398	8.96165
-	UAM17737	TB1445	2.63179
-	UAM10021	DDG1749	5.48447
-	UAM38000	JJW2991	48.296
-	UAM39709	JJW3401	58.1521
-	UAM41600	JJW4373	3.23979
-	UAM17761	JMM133	4.15494
-	UAM8803	KSW2715	8.11173
-	UAM22252	KSW4763	9.75803
-	UAM15040	RWD26009	4.38727
-	UAM9313	UAMX844	9.82709
-	UAM11113	UAMX1061	5.46758
Phylloscopus examinandus	UAM17665	DDG1991	6.16391
-	UAM29472	KSW5250	1.56861
-	UAM30464	KSW5336	11.3305
-	UAM30462	KSW5354	13.1412
-	UAM30461	KSW5373	5.51895
P. borealis borealis	UWBM43818	CSW4345	19.7158
-	UWBM44417	SAR6041	14.5809
-	UWBM44418	SAR6042	11.5865
-	UWBM82284	SVD2977	3.91625
-	UWBM82285	SVD2978	21.1065
P. b. kennicotti	UAM34615	JJW2241	47.2208
-	UAM36347	JJW2649	17.3001
-	UAM20149	JMM337	47.3205
-	UAM20150	JMM338	15.8076
-	UAM7372	KSW1456	3.78193
Cyanecula svecica	UWBM44489	SAR6270	-
-	UWBM44629	SAR6269	1138.03
-	UWBM44363	JMB1208	-
-	UWBM44362	JMB1207	1.87788
-	UWBM44361	JMB1206	121.786
-	UWBM44246	JMB1082	113.939
-	UWBM44242	JMB1278	225.188
-	UWBM44233	JMB1064	128.253
-	UAM13718	ABJ200	235.762
-	UAM15419	MJM048	58.7056
-	UAM17727	MJM047	123.433
-	UAM8944	KSW2481	50.5755
-	UAM8584	KSW2409	279.755
-	UAM8945	KSW2408	49.623
-	UAM8946	KSW2407	-
-	UAM8585	KSW2406	133.325
Motacilla tschutschensis tschutschensis	UAM13402	ABJ133	10.5516
-	UAM15178	DDG1935	36.3061
-	UAM27366	JJW216	21.8756
-	UAM27364	JJW520	7.66639
-	UAM28177	JJW629	26.2981
M. t. simillima	UAM14353	ABJ179	11.8015
-	UAM28715	JJW1179	2.17771
-	UAM28717	JJW1185	5.39465
-	UAM29362	JJW1317	13.2591
-	UAM19448	MJM122	5.11417
Anthus rubescens japonicus	UAM13353	DDG1877	3.20237
-	UAM27351	JJW864	25.2668
-	UAM28057	JJW905	246.904
-	UAM39615	JJW3455	258.314
-	UAM15068	KSW3980	15.362
A. r. pacificus	UAM11452	CLP200	33.3183
-	UAM31927	JJW2045	1.71248
-	UAM31928	JJW2046	15.5027
-	UAM19419	MJM037	13.1923
-	UAM13540	RWD25949	4.26289
Pinicola enucleator kamtschatschensis	UWBM51643	SVD423	172.511
-	UWBM51627	SVD407	139.424
-	UWBM47315	SAR6539	53.0721
-	UWBM47314	SAR6538	1535.07
-	UAM24602	DDG2190	396.84
-	UAM24601	DDG2189	225.236
P. e. flammula	UAM10158	UAMX1014	1146.74
-	UAM8794	KSW1695	116.502
-	UAM8797	KSW1694	432.446
-	UAM28530	JJW1097	297.804
-	UAM26361	JJW030	245.315
-	UAM11286	ABJ012	105.103
-	UAM11285	ABJ011	56.2472
Leucosticte arctoa	UWBM44077	CSW4675	3.32426
-	UWBM44366	JMB1211	3.69266
-	UWBM44622	SAR6262	3.54858
-	UWBM44623	SAR6263	5.07251
-	UWBM44624	SAR6264	6.23952
L. t. griseonucha	UAM10981	DDG1750	12.6088
-	UAM31438	RWD24852	17.1701
-	UAM31439	RWD24857	367.026
-	UAM24603	UAMX5158	6.68293
-	UAM24607	UAMX5168	13.7478
L. t. littoralis	UAM28707	JJW1163	14.5208
-	UAM40954	JJW3809	39.2133
-	UAM40957	JJW3812	83.5722
-	UAM40959	JJW3814	13.6923
-	UAM40961	JJW3816	66.4741
L. t. tephrocotis	UAM27288	JJW873	32.5639
-	UAM35600	JJW2460	33.4638
-	UAM35598	JJW2465	31.7424
-	UAM38654	JJW3204	87.4766
L. t. umbrina	UAM28620	AF14344	12.6106
-	UAM28619	AF14346	2.25951
-	FMNH34305	AF14351	10.1105
-	UAM7351	KSW1646	2.12391
-	UAM17748	UAMX2921	37.6269
Calcarius lapponicus coloratus	UAM29827	UAM29827	8.47606
-	UAM29825	UAM29825	25.5813
C. l. alascensis	UAM13337	RWD25944	9.4399
-	UAM7653	KSW1821	4.12037
-	UAM19614	CLP051	12.3055
-	UAM9525	CLP048	39.9846
-	UAM9407	CLP038	74.7952
Plectrophenax nivalis	UAM11856	CLP163	240.069
-	UAM27725	JJW292	261.623
-	UAM8476	KSW2690	169.585
-	UAM8474	KSW2691	392.59
P. hyperboreus	UAM7407	KSW1588	7.9939
-	UAM7066	KSW1610	98.3288
-	UAM7524	KSW1611	19.6899
-	UAM8200	KSW1617	113.789

## Sheet: S4. Average coverage per taxon
Table S4. Average mitogenome coverage per taxon
Taxon	No. individuals	Coverage depth	Stardard deviation
Overall	424	101.568	231.845
Anser albifrons	8	47.4888	33.62
Spatula clypeata	9	8.3569	5.0511
Mareca penelope / M. americana	16	270.628	178.989
Anas platyrhynchos	12	44.0714	44.0714
Anas acuta	10	27.3449	19.1654
Anas c. crecca / A. c. carolinensis	14	288.719	320.173
Aythya marila	10	78.3484	75.6719
Somateria spectabilis	7	48.0118	73.0276
Somateria mollissima	10	35.7815	22.2902
Histrionicus histrionicus	10	18.4234	24.9658
Melanitta americana	6	111.81	75.0772
Clangula hyemalis	13	496.82	872.704
Mergus merganser merganser / M. m. americaus	10	12.7185	9.47246
Lagopus lagopus koreni / L. l. alascensis	10	23.9463	16.8578
Pluvialis fulva / P. dominica	8	201.105	114.843
Numenius phaeopus variegatus / N. p. hudsonicus	15	213.412	144.203
Arenaria interpres / A. melanocephala	9	112.266	141.512
Calidris alpina arcticola / C. a. pacifica	8	51.4163	81.1625
Gallinago gallinago / G. delicata	10	14.1726	19.1508
Tringa brevipes / T. incana	16	222.855	210.911
Tringa nebularia / T. melanocephala	10	17.4552	22.7081
Uria aalge inornata	10	12.2405	4.68974
Uria lomvia arra	10	9.39337	4.89669
Larus canus / L. brachyrhynchus	10	42.0123	84.2888
Larus argentatus vegae / L. a. smithsonianus	10	22.7938	29.5857
Larus hyperboreus	10	10.8825	9.08754
Gavia stellata	10	24.1458	22.9415
Picoides tridactylus / P. dorsalis fasciatus	8	23.3129	16.7928
Pica pica / P. hudsonia	15	89.5825	65.5524
Corvus corax	17	10.7894	16.2793
Phylloscopus examinandus / P. borealis	15	16.004	14.0381
Cynaecula svecica	16	204.635	291.695
Motacilla tschutschensis tschutschensis / M. t. simillima	10	14.0445	10.8575
Anthus rubescens japonicus / A. r. pacificus	10	61.7038	101.129
Pinicola enucleator kamtschatschensis / P. e. flammula	13	378.639	450.145
Leucosticte arctoa / L. tephrocotis	24	46.5624	74.3433
Calcarius lapponicus coloratus / C. l. alascensis	7	24.9576	25.2213
Plectrophenax nivalis / P. hyperboreus	8	162.959	130.707

## Sheet: S5. Molecular divergence
Table S5. mtDNA molecular divergence values by taxonomic lineage.
Taxon	Taxon ID	Taxonomic depth	% Full mitogenome JC-distance	% ND2 JC-distance
Anser albifrons	1	Population	0.661	0.811
Spatula clypeata	2	Population	0.35	0.0724
Mareca penelope / M. americana	3	Species	1.43	1.23
Anas platyrhynchos	4	Population	0.34	0.593
A. acuta	5	Population	0.179	0.216
A. c. crecca / A. c. carolinensis	6	Species	3.19	4.39
Aythya marila	7	Population	1.32	1.56
Somateria spectabilis	8	Population	0.254	0.347
S. mollissima	9	Population	0.329	0.389
Histrionicus histrionicus	10	Population	0.0511	0.0641
Melanitta americana	11	Population	0.119	0.12
Clangula hyemalis	12	Population	0.108	0.0778
Mergus merganser merganser / M. m. americanus	13	Subspecies	0.475	0.652
Lagopus lagopus koreni / L. l. alascensis	14	Subspecies	0.301	0.312
Pluvialis fulva / P. dominica	15	Species	3.21	4.22
Numenius phaeopus variegatus / N. p. hudsonicus	16	Subspecies	2.7	2.91
Arenaria interpes / A. melanocephala	17	Species	3.62	4.08
Calidris alpina arcticola / C. a. pacifica	18	Subspecies	2.45	2.42
Gallinago gallinago / G. delicata	19	Species	1.97	2.92
Tringa brevipes / T. incana	20	Species	3.82	4.96
T. nebularia / T. melanoleuca	21	Species	1.73	1.89
Uria aalge	22	Population	0.458	0.432
U. lomvia	23	Population	1.99	2.77
Larus canus / L. brachyrhynchus	24	Species	0.885	1.1
L. argentatus vegae / L. a. smithsonianus	25	Subspecies	0.405	0.417
L. hyperboreus	26	Population	0.323	0.378
Gavia stellata	27	Population	0.292	0
Picoides tridactylus / P. dorsalis fasciatus	28	Species	2.89	2.49
Pica pica / P. hudsonia	29	Species	3	3.91
Corvus corax	30	Population	0.56	0.402
Phylloscopus examinandus / P. borealis borealis	31	Species	2.74	2.36
P. borealis borealis / P. borealis kennicotti	32	Subspecies	2.53	2.15
Cyanecula svecica	33	Population	0.161	0.138
Motacilla tschutschensis tschutschensis/ M. t. simillima	34	Subspecies	0.691	1.07
Anthus rubescens japonicus / A. r. pacificus	35	Subspecies	2.7	3.75
Pinicola enucleator kamtschatschensis / P. e. flammula	36	Subspecies	2.06	2.72
Leucosticte arctoa / L. tephrocotis	37	Species	1.311	1.52
Calcarius lapponicus coloratus / C. l. alascensis	38	Subspecies	2.27	1.85
Plectrophenax nivalis / P. hyperboreus	39	Species	0.428	0.764

## Sheet: S6. Divergence time es
Table S6. Genetically based divergence time estimates, given in mya. Divergence estimates were calculated using three different sources of substitution rates: 1) the rates estimated for mitogenomes by avian order in Quillfeldt (2017); 2) the rates from Arcones et al. (2021); and 3) the ND2 rate for passerines estimated by Lerner et al. (2011) scaled to multiple avian orders using rates from Arcon…			THIS IS THE NEW TABLE S6
Table S6. Divergence time estimates (mya) using three calibration methods.
Taxon	Taxon ID	Quillfeldt (2017)	Arcones et al. (2021)	Lerner et al. (2011) ND2, scaled
Anser albifrons	1	0.893243	1.64715	0.327016
Spatula clypeata	2	0.472973	0.872165	0.0291935
Mareca penelope / M. americana	3	1.93243	3.56342	0.495968
Anas platyrhynchos	4	0.459459	0.847246	0.239113
A. acuta	5	0.241892	0.44605	0.0870968
A. c. crecca / A. c. carolinensis	6	4.31081	7.94917	1.77016
Aythya marila	7	1.78378	3.28931	0.629032
Somateria spectabilis	8	0.343243	0.632943	0.139919
S. mollissima	9	0.444595	0.819836	0.156855
Histrionicus histrionicus	10	0.0690541	0.127336	0.0258468
Melanitta americana	11	0.160811	0.296536	0.0483871
Clangula hyemalis	12	0.145946	0.269125	0.031371
Mergus merganser merganser / M. m. americanus	13	0.641892	1.18365	0.262903
Lagopus lagopus koreni / L. l. alascensis	14	0.358333	0.67383	0.113043
Pluvialis fulva / P. dominica	15	6.6875	7.33714	1.56296
Numenius phaeopus	16	5.625	6.17143	1.07778
Arenaria interpres / A. melanocephala	17	7.54167	8.27429	1.51111
Calidris alpina arcticola / C. a. pacifica	18	5.10417	5.6	0.896296
Gallinago gallinago / G. delicata	19	4.10417	4.50286	1.08148
Tringa brevipes / T. incana	20	7.95833	8.73143	1.83704
T. nebularia / T. melanoleuca	21	3.60417	3.95429	0.7
Uria aalge	22	0.954167	1.04686	0.16
U. lomvia	23	4.14583	4.54857	1.02593
Larus canus / L. brachyrhynchus	24	1.84375	2.02286	0.407407
L. argentatus vegae / L. a. smithsonianus	25	0.84375	0.925714	0.154444
L. hyperboreus	26	0.672917	0.738286	0.14
Gavia stellata	27	0.973333	0.764798	0
Picoides tridactylus / P. dorsalis fasciatus	28	3.80263	6.22174	0.867596
Pica pica / P. hudsonia	29	1.63043	6.39386	1.34828
Corvus corax	30	0.304348	1.19352	0.138621
Phylloscopus examinandus / P. borealis borealis	31	1.48913	5.83973	0.813793
P. b. borealis / P. b. kennicottii	32	1.375	5.39216	0.741379
Cyanecula svecica	33	0.0875	0.343137	0.0475862
Motacilla tschutschensis tschutschensis / M. t. simillima	34	0.375543	1.47272	0.368966
Anthus rubescens japonicus / A. r. pacificus	35	1.46739	5.75448	1.2931
Pinicola enucleator kamtschatschensis / P. e. flammula	36	1.11957	4.39045	0.937931
Leucosticte arctoa / L. tephrocotis tephrocotis	37	0.7125	2.79412	0.524138
Calcarius lapponicus coloratus / C. l. alascensis	38	1.2337	4.83802	0.637931
Plectrophenax nivalis / P. hyperboreus	39	0.232609	0.912191	0.263448

## Sheet: S7. Parameters and posteriors
Table S7. MTML-msBayes posterior probailities. All parameters were derived from runs of 3,000,000 replicates, using both the 3-gene and ND2 datasets, and were run with a flat prior.
Dataset	Number of vicariance events (Ψ)	% Posterior probability
3-gene	1	80.39
-	2	9.78
-	3	2.9
-	4	1.7
-	5	1.17
-	6	0.56
-	7	0.47
-	8	0.59
-	9	0.37
-	10	0.25
-	11	0.12
-	12	0.18
-	13	0.25
-	14	0.22
-	15	0.22
-	16	0.25
-	17	0.06
-	18	0.22
-	19	0.22
ND2	1	20.1
-	2	10.53
-	3	7
-	4	5.9
-	5	5.23
-	6	4.9
-	7	5.13
-	8	4.23
-	9	4.16
-	10	4.16
-	11	3.9
-	12	3.36
-	13	3.33
-	14	3.03
-	15	3.53
-	16	2.93
-	17	2.76
-	18	2.43
-	19	3.23

## Sheet: S8. Rate adjustments
Table S8. Substitution rate adjustments scaled by avian order.
ND2	ND2		ND2		Quillfeldt 2017		Arcones et al. 2021
Lerner et al. (2011)	Arcones et al. (2021)		Scaled Lerner et al. (2011)		subst/site/lin/My	%	%
0.029	Anseriformes	0.00200659	Anseriformes	0.0248061	0.0037	0.74	0.401318
	Galliformes	0.00223366	Galliformes	0.0276132	0.0042	0.84	0.446732
	Charadriiformes	0.00218772	Charadriiformes	0.0270453	0.0024	0.48	0.437544
	Gaviiformes	0.00190885	Gaviiformes	0.0235978	0.0015	0.3	0.381771
	Piciformes	0.0023226	Piciformes	0.0287128	0.0038	0.76	0.464521
	Passeriformes	0.00234584	Passeriformes	0.029	0.0092	1.84	0.469168
