# Supplementary material for: Mitogenomes reveal the timing and distribution of divergence events among trans-Beringian birds
Source: PeerJ. 2026 Feb 2;14:e20675. doi: 10.7717/peerj.20675 (PMC12875246; doi:10.7717/peerj.20675)
Supplement: Supplemental Information 3 [file peerj-14-20675-s003.r]

# Beringia divergence 

# load packages
library(readxl) # read in data from excel sheet
library(janitor) # cleans up input data names
library(tidyverse) # for data preprocessing, ggplot and factor/string manipulation
library(ggrepel) # provides the geom for Fig. 2's labels
library(patchwork) # composes Fig. 2

##################################################################
### Scale (Passeriform) Lerner et al. ND2 mutation rate to other orders using Arcones et al. rates
# Get whole mitogenome mutation rates
mito_rates <- read_csv("mito_mutation_rates.csv") %>% clean_names   # read in divergence time estimates
mitogenome_bp_Lerner <- 16604 #referenced from NC_009684.1 (Anas platyrhynchos mitogenome)
mitogenome_bp_Arcones <- as.numeric(mito_rates %>% # The Arcones mutation rates only encompass certain parts of the genome - ~13000 / 16600 bp.
                                      filter(source == "Arcones") %>% 
                                      summarise(total = sum(base_pairs) / length(unique(order))))
mito_rates <- mito_rates %>% mutate(weight = ifelse(source == "Lerner", base_pairs / mitogenome_bp_Lerner,
                         base_pairs / mitogenome_bp_Arcones))


fullmito_rate_Lerner <- mito_rates %>% filter(source == "Lerner" & region != "ND2") %>%
  summarize(rate_substitutions_site_my = as.numeric(weighted.mean(rate_substitutions_site_my,weight)))
fullmito_rate_Lerner$order = "Passeriformes"
fullmito_rate_Lerner$source = "Lerner"
fullmito_rate_Lerner$region = "Full_mitogenome"

ND2_rate_Arcones <- mito_rates %>% # this is used for rate 3 for calculations further down - not important here
  select(order, rate_substitutions_site_my, source, region) %>% 
  filter(source == "Arcones" & region == "ND2")

fullmito_rate_Arcones <- mito_rates %>% filter(source == "Arcones") %>%
  group_by(order) %>%
  summarize(rate_substitutions_site_my = weighted.mean(rate_substitutions_site_my, weight))
fullmito_rate_Arcones$source <- rep("Arcones", length(fullmito_rate_Arcones$order))
fullmito_rate_Arcones$region <- rep("Full_mitogenome", length(fullmito_rate_Arcones$order))


mito_rates <- full_join(full_join(fullmito_rate_Lerner, fullmito_rate_Arcones), mito_rates) %>%
  filter(region == "ND2" | region == "Full_mitogenome")

# binds the Arcones+Lerner full mitogenome rates + all rates, then filters to ND2 and full_mito only
mito_rates <- full_join(full_join(fullmito_rate_Lerner, fullmito_rate_Arcones), mito_rates) %>%
  filter(region == "ND2" | region == "Full_mitogenome") %>%
  select(-base_pairs, -weight) # gets rid of base_pairs/weight columns

passeriform_rates_ND2 <- mito_rates %>% filter(order == "Passeriformes" & region == "ND2")  # Pull out all ND2 passeriform rates
passeriform_rates_fullmito <- mito_rates %>% filter(order == "Passeriformes" & region == "Full_mitogenome")  # Pull out all fullmito passeriform rates

# create functions to correct the ND2 and full mito values
correct_rate_ND2 <- function(focal, passeriform_rates = passeriform_rates_ND2) {
  # function divides focal rate by Arcones' passerine rate, and then multiplies by Lerner's passerine to scale it
  lerner <- as.numeric(passeriform_rates %>% filter(source == "Lerner") %>% select(rate_substitutions_site_my))
  arcones <- as.numeric(passeriform_rates %>% filter(source == "Arcones") %>% select(rate_substitutions_site_my))
  
  corrected <- (focal / arcones) * lerner
  return(corrected)
} # function to scale rates
correct_rate_fullmito <- function(focal, passeriform_rates = passeriform_rates_fullmito) {
  # function divides focal rate by Arcones' passerine rate, and then multiplies by Lerner's passerine to scale it
  lerner <- as.numeric(passeriform_rates %>% filter(source == "Lerner") %>% select(rate_substitutions_site_my))
  arcones <- as.numeric(passeriform_rates %>% filter(source == "Arcones") %>% select(rate_substitutions_site_my))
  
  corrected <- (focal / arcones) * lerner
  return(corrected)
} 

mito_rates <- mito_rates %>% filter(source == "Arcones") %>%
  mutate(rate_corrected = ifelse(region == "ND2", as.numeric(map(rate_substitutions_site_my, correct_rate_ND2)),
                                 as.numeric(map(rate_substitutions_site_my, correct_rate_ND2))))


##################################################################
### Get divergence times in Mya for all lineages
# Rate 1 - Lerner et al. corrected using Arcones order-specific rates
taxon_info <- read_csv("mito_divergence.csv") %>% clean_names %>%
  pivot_longer(6:9, names_to = "type")

# get divergence times from percent divergence
  # create function to calculate distances
get_dist_rate1 <- function(distance, order_int, region_int = "Full_mitogenome", mito_rates_int = mito_rates) {
  rate <- as.numeric(mito_rates_int %>% filter(order == order_int & region == region_int) %>% select(rate_corrected))
  mya <- distance / (rate * 100)
  return(mya)
}

  # Use get_dist_rate1() and mito_rates data frame to get divergence times in mya
taxon_info <- taxon_info %>%
  mutate(mya = ifelse(str_detect(type, "fullmito"), as.numeric(map2(value, order, get_dist_rate1)),
                      as.numeric(map2(value, order, get_dist_rate1, region_int = "ND2"))))


# Rate 2 - Lerner et al. uncorrected rates, calculated based on passerine dataset
ND2_rate_Lerner <- 0.029 # referenced from Lerner et al. supplementary materials
fullmito_rate_Lerner <- as.numeric(fullmito_rate_Lerner) # calculated earlier; re-referenced here for ease of code comprehension
taxon_info <- taxon_info %>% mutate(mya_uncorrected_Lerner = ifelse(str_detect(type, "fullmito"),
                                               value / (fullmito_rate_Lerner * 100),
                                               value / (ND2_rate_Lerner * 100)))
  

# Rate 3 - Arcones et al. order-specific rates.
mito_rates_Arcones <- full_join(fullmito_rate_Arcones, ND2_rate_Arcones)

get_dist_rate3 <- function(distance, order_int, region_int = "Full_mitogenome", mito_rates_int = mito_rates_Arcones) {
  rate <- as.numeric(mito_rates_int %>% filter(order == order_int & region == region_int) %>% select(rate_substitutions_site_my))
  mya <- distance / (rate * 100)
  return(mya)
}

taxon_info <- taxon_info %>%
  mutate(mya_uncorrected_Arcones = ifelse(str_detect(type, "fullmito"), as.numeric(map2(value, order, get_dist_rate3)),
                      as.numeric(map2(value, order, get_dist_rate3, region_int = "ND2"))))


### Get tables 2 and 3 - sumstats for genetic distance (2) and divergence times (3)
  # JC distance used
dist_divtime_sumstats <- taxon_info %>% filter(str_detect(type, "jc")) %>% group_by(type, taxonomic_depth) %>%
  summarize(mean_dist = mean(value),
            std_dist = sd(value),
            min_dist = min(value),
            max_dist = max(value),
            mean_divtime = mean(mya),
            std_divtime = sd(mya),
            min_divtime = min(mya),
            max_divtime = max(mya))
# very long rbind statement to add summaries of lineages in all taxonomic depths to dist_divtime_sumstats
dist_divtime_sumstats <- rbind(dist_divtime_sumstats, taxon_info 
                               %>% filter(str_detect(type, "jc")) %>% 
                                 group_by(type) %>% 
                                 summarize(mean_dist = mean(value),
                                           std_dist = sd(value),
                                           min_dist = min(value),
                                           max_dist = max(value),
                                           mean_divtime = mean(mya),
                                           std_divtime = sd(mya),
                                           min_divtime = min(mya),
                                           max_divtime = max(mya)) %>%
                                 mutate(taxonomic_depth = "all")
                               ) 

##################################################################
### Plot distribution of full mitogenome divergence events (Figure 2) 
# Figure 2 - Distribution of mtDNA divergence events
fig_2 <- taxon_info %>% filter(str_detect(type, "jc")) %>% 
  select(taxon_id, taxonomic_depth, order, type, value) %>%
  mutate(taxonomic_depth = factor(taxonomic_depth, c("Population", "Subspecies", "Species")))

# ggplot the figure_2 dataset
  #use full mitogenome JC estimates, rate 1
plot_divtimes <- function(data, region, title) {
  text_theme <- theme(axis.title = element_text(size = rel(1.5)),
                      axis.text = element_text(size = rel(1.0)))
  
  plot <- data %>% filter(str_detect(type, region)) %>%
    ggplot(aes(x = value, y = taxonomic_depth, fill = taxonomic_depth, label = taxon_id)) +
    theme_classic() +
    text_theme +
    geom_point(size = rel(3), shape = 21, color = "black") + geom_text_repel(max.overlaps = Inf) +
    scale_y_discrete(limits = rev(levels(data$taxonomic_depth))) +
    stat_summary(
      geom = "point",
      fun = "mean",
      col = "black",
      size = 3,
      shape = 24,
      fill = "red",
      #show.legend = TRUE
    ) +
    xlab("Time (mya)") + ylab("Taxonomic depth") + #ggtitle(title) +
    guides(fill = guide_legend(title="Legend"))
  
  return(plot)
}

fullmito_plot <- plot_divtimes(fig_2, "fullmito", "Full mitogenome")
nd2_plot <- plot_divtimes(fig_2, "nd2", "ND2")

# PATCHWORK THE TWO ON TOP OF EACH OTHER
fig_2_fullmito_nd2 <- (fullmito_plot / nd2_plot) + plot_annotation(tag_levels = 'A')

# Save all figures
ggsave("Figure_2.png", 
       plot = fig_2_fullmito_nd2, 
       device = "png", 
       height = 1500, 
       width = 3000,
       units = "px")

# Figure 2
ggsave("Figure_2_fullmito.png",
       plot = fullmito_plot, 
       device = "png", 
       height = 1500,
       width = 3000,
       units = "px")

# Figure S1
ggsave("Figure_2_ND2.png", 
       plot = nd2_plot, 
       device = "png", 
       height = 1500,
       width = 3000,
       units = "px")


##################################################################
### Create Network Diagrams in R 
# Figure 3

##################################################################
### Re-format msBayes plots (Fig. 4 & Fig. 5)
# msBayes uses R under-the-hood to generate images. However, the visualization module is ensconced in its own script.
# In lieu of breaking into Naoki's code and reverse-engineering it, we use magick and a little bit of command-line work to format the figures
# 1. Install magick
  # (brew install magick)

# 2. Use Preview (or Acrobat, or whatever else. I'm not your dad.) GUI to pull individual .tiff images out of msBayes output. 
  # Code not shown; it's a GUI.

# 3. Use magick convert to split the images in half horizontally. Remove the first image (we're not interested in it at the moment)
  # magick convert ND2_psi.tiff -crop 1x2@ +repage ND2_psi_sep.tiff
  # magick convert ND2_density.tiff -crop 1x2@ +repage ND2_density_sep.tiff

  # magick convert 3_gene_density.tiff -crop 1x2@ +repage out.tiff
  # magick convert 3_gene_psi.tiff -crop 1x2@ +repage 3_gene_psi_sep.tiff

# 4. Use magick -shave/-crop to remove whitespace and titles that don't correspond to PeerJ formatting
  # magick ND2_psi_sep.tiff -crop +250+190 +repage ND2_psi_crop.tiff
  # magick 3_gene_psi_sep.tiff -crop +250+190 +repage 3_gene_psi_crop.tiff
  # magick ND2_psi_crop.tiff -crop -230-280 +repage ND2_psi_crop2.tiff
  # magick 3_gene_psi_crop.tiff -crop -230-280 +repage 3_gene_psi_crop2.tiff

    # Density takes two crop commands instead
  # magick ND2_density_sep.tiff -crop +160+300 +repage ND2_density_crop.tiff
  # magick 3_gene_density_sep.tiff -crop +160+300 +repage 3_gene_density_crop.tiff
  # magick ND2_density_crop.tiff -crop -100-160 +repage ND2_density_crop2.tiff
  # magick 3_gene_density_crop.tiff -crop -100-80 +repage 3_gene_density_crop2.tiff

# 5. Convert images to combined .tiff.
  # magick convert -append ND2_psi_shaved.tiff 3_gene_psi_shaved.tiff Fig_4_psi.tiff
  # magick convert -append ND2_density_crop2.tiff 3_gene_density_crop2.tiff Fig_5_density.tiff

# 6. Add labels (A, B) to combined .tiff in Preview.
  # Code not shown. Again, it's a GUI.
