# Supplementary material for: Mitogenomes reveal the timing and distribution of divergence events among trans-Beringian birds
Source: PeerJ. 2026 Feb 2;14:e20675. doi: 10.7717/peerj.20675 (PMC12875246; doi:10.7717/peerj.20675)
Supplement: Supplemental Information 4 — All divergence metrics calculated in this study, for both the full mitogenome dataset and ND2 subset. Both JC-distance and net nucleotide divergence values are included. [file peerj-14-20675-s004.csv]

taxon1	taxon2	order	taxon ID	taxonomic depth	% fullmito JC	% ND2 JC	fullmito DA	ND2 DA
Anser albifrons (Eurasia)	Anser albifrons (N America)	Anseriformes	1	Population	0.66	0.81	0	0
Spatula clypeata (Eurasia)	Spatula clypeata (N America)	Anseriformes	2	Population	0.35	0.07	0	0
Mareca penelope	Mareca americana	Anseriformes	3	Species	1.43	1.23	0.007	0.006
Anas platyrhynchos (Eurasia)	Anas platyrhynchos (N America)	Anseriformes	4	Population	0.34	0.59	0	0.001
Anas acuta (Eurasia)	Anas acuta (N America)	Anseriformes	5	Population	0.18	0.22	0	0
Anas crecca	Anas carolinensis	Anseriformes	6	Species	3.19	4.39	0.025	0.034
Aythya marila (Eurasia)	Aytha marila (N America)	Anseriformes	7	Population	1.32	1.56	0.004	0.007
Somateria spectabilis (Eurasia)	Somateria spectabilis (N America)	Anseriformes	8	Population	0.25	0.35	0.001	0.001
Somateria mollissima (Eurasia)	Somateria mollissima (N America)	Anseriformes	9	Population	0.33	0.39	0	0.001
Histrionicus histrionicus (Eurasia)	Histrionicus histrionicus (N America)	Anseriformes	10	Population	0.05	0.06	0	0
Melanitta americana (Eurasia)	Melanitta americana (N America)	Anseriformes	11	Population	0.12	0.12	0	0
Clangula hyemalis (Eurasia)	Clangula hyemalis (N America)	Anseriformes	12	Population	0.11	0.08	0	0
Mergus merganser merganser	Mergus merganser americanus	Anseriformes	13	Subspecies	0.48	0.65	0	0.001
Lagopus lagopus koreni	Lagopus lagopus alascensis	Galliformes	14	Subspecies	0.3	0.31	0	0
Pluvialis fulva	Pluvialis dominica	Charadriiformes	15	Species	3.21	4.22	0.03	0.04
Numenius phaeopus variegatus	Numenius phaeopus hudsonicus	Charadriiformes	16	Subspecies	2.7	2.91	0.001	0.03
Arenaria interpes	Arenaria melanocephala	Charadriiformes	17	Species	3.62	4.08	0.031	0.033
Calidris alpina arcticola	Calidris alpina pacifica	Charadriiformes	18	Subspecies	2.45	2.42	0	0.001
Gallinago gallinago	Gallinago delicata	Charadriiformes	19	Species	1.97	2.92	0	0.005
Tringa brevipes	Tringa incana	Charadriiformes	20	Species	3.82	4.96	0.036	0.046
Tringa nebularia	Tringa melanoleuca	Charadriiformes	21	Species	1.73	1.89	0.007	0.006
Uria aalge (Eurasia)	Uria aalge (N America)	Charadriiformes	22	Population	0.46	0.43	0.001	0.001
Uria lomvia (Eurasia)	Uria lomvia (N America)	Charadriiformes	23	Population	1.99	2.77	0	0
Larus canus kamtschatschensis	Larus canus brachyrhynchus	Charadriiformes	24	Subspecies	0.89	1.1	0.001	0.001
Larus argentatus vegae	Larus argentatus smithsonianus	Charadriiformes	25	Subspecies	0.41	0.42	0	0
Larus hyperboreus (Eurasia)	Larus hyperboreus (N America)	Charadriiformes	26	Population	0.32	0.38	0	0
Gavia stellata (Eurasia)	Gavia stellata (N America)	Gaviiformes	27	Population	0.29	0	0	0
Picoides tridactylus	Picoides dorsalis fasciatus	Piciformes	28	Species	2.89	2.49	0.015	0.013
Pica pica	Pica hudsonia	Passeriformes	29	Species	3	3.91	0.02	0.027
Corvus corax (Eurasia)	Corvus corax (N America)	Passeriformes	30	Population	0.56	0.4	0	0.001
Phylloscopus examinandus	Phylloscopus borealis borealis	Passeriformes	31	Species	2.74	2.36	0.003	0
Phylloscopus borealis borealis	Phylloscopus borealis kennicotti	Passeriformes	32	Subspecies	2.53	2.15	0.001	0
Luscinia svecica (Eurasia)	Luscinia svecica (N America)	Passeriformes	33	Population	0.16	0.14	0	0
Motacilla tschutschensis tschutschensis	Motacilla tschutschensis simillima	Passeriformes	34	Subspecies	0.69	1.07	0.001	0.001
Anthus rubescens japonicus	Anthus rubescens pacificus	Passeriformes	35	Subspecies	2.7	3.75	0.008	0.02
Pinicola enucleator kamtschatschensis	Pinicola enucleator flammula	Passeriformes	36	Subspecies	2.06	2.72	0.002	0.003
Leucosticte arctoa	Leucosticte tephrocotis	Passeriformes	37	Species	1.31	1.52	0.006	0.006
Calcarius lapponicus coloratus	Calcarius lapponicus alascensis	Passeriformes	38	Subspecies	2.27	1.85	0.01	0.001
Plectrophenax nivalis	Plectrophenax hyperboreus	Passeriformes	39	Species	0.43	0.76	0	0
