# Supplementary material for: Mitogenomes reveal the timing and distribution of divergence events among trans-Beringian birds
Source: PeerJ. 2026 Feb 2;14:e20675. doi: 10.7717/peerj.20675 (PMC12875246; doi:10.7717/peerj.20675)
Supplement: Supplemental Information 5 — Divergence rates for multiple mitochondrial markers and avian orders, referenced from (Lerner et al., 2011; Arcones, Ponti & Vieites, 2021). These data were used to calculate full mitogenome divergence rates, and to scale Passeriform-specific full mitogenome and ND2 rates to multiple avian orders. [file peerj-14-20675-s005.csv]

order	source	region	base pairs	rate (substitutions/site/my)
Passeriformes	Lerner	ND2	1038	0.029
Passeriformes	Lerner	Codon_1	5534	0.0063
Passeriformes	Lerner	Codon_2	5534	0.0016
Passeriformes	Lerner	Codon_3	5534	0.058
Anseriformes	Arcones	R12S	984	0.00104783
Anseriformes	Arcones	R16S	1601	0.000392182
Anseriformes	Arcones	ATP8	683	0.002502202
Anseriformes	Arcones	ATP6	167	0.002137941
Anseriformes	Arcones	COI	1550	0.001252577
Anseriformes	Arcones	COII	686	0.001102758
Anseriformes	Arcones	COIII	783	0.001053367
Anseriformes	Arcones	Cyt-B	1142	0.001332504
Anseriformes	Arcones	ND1	977	0.001699763
Anseriformes	Arcones	ND2	1038	0.002006591
Anseriformes	Arcones	ND3	351	0.001601685
Anseriformes	Arcones	ND4	1377	0.001726504
Anseriformes	Arcones	ND4L	296	0.001511826
Anseriformes	Arcones	ND5	1823	0.001640904
Anseriformes	Arcones	ND6	70	0.002602923
Galliformes	Arcones	R12S	984	0.001140799
Galliformes	Arcones	R16S	1601	0.000509407
Galliformes	Arcones	ATP6	683	0.00211099
Galliformes	Arcones	ATP8	167	0.002624155
Galliformes	Arcones	COI	1550	0.001294672
Galliformes	Arcones	COII	686	0.001109969
Galliformes	Arcones	COIII	783	0.001094371
Galliformes	Arcones	Cyt-B	1142	0.001389563
Galliformes	Arcones	ND1	977	0.001710396
Galliformes	Arcones	ND2	1038	0.002233661
Galliformes	Arcones	ND3	351	0.001610448
Galliformes	Arcones	ND4	1377	0.001848962
Galliformes	Arcones	ND4L	296	0.001517896
Galliformes	Arcones	ND5	1823	0.001854991
Galliformes	Arcones	ND6	70	0.002273444
Charadriiformes	Arcones	R12S	984	0.001123225
Charadriiformes	Arcones	R16S	1601	0.000453136
Charadriiformes	Arcones	ATP6	683	0.002130453
Charadriiformes	Arcones	ATP8	167	0.002651993
Charadriiformes	Arcones	COI	1550	0.001292729
Charadriiformes	Arcones	COII	686	0.001109577
Charadriiformes	Arcones	COIII	783	0.001039002
Charadriiformes	Arcones	Cyt-B	1142	0.001374954
Charadriiformes	Arcones	ND1	977	0.001776826
Charadriiformes	Arcones	ND2	1038	0.002187722
Charadriiformes	Arcones	ND3	351	0.001576771
Charadriiformes	Arcones	ND4	1377	0.001823518
Charadriiformes	Arcones	ND4L	296	0.001543386
Charadriiformes	Arcones	ND5	1823	0.001711023
Charadriiformes	Arcones	ND6	70	0.002308121
Gaviiformes	Arcones	R12S	984	0.000860714
Gaviiformes	Arcones	R16S	1601	0.000618974
Gaviiformes	Arcones	ATP6	683	0.001861604
Gaviiformes	Arcones	ATP8	167	0.002586968
Gaviiformes	Arcones	COI	1550	0.001060317
Gaviiformes	Arcones	COII	686	0.0010094
Gaviiformes	Arcones	COIII	783	0.001021901
Gaviiformes	Arcones	Cyt-B	1142	0.001055818
Gaviiformes	Arcones	ND1	977	0.001511406
Gaviiformes	Arcones	ND2	1038	0.001908854
Gaviiformes	Arcones	ND3	351	0.001476183
Gaviiformes	Arcones	ND4	1377	0.00151275
Gaviiformes	Arcones	ND4L	296	0.001382879
Gaviiformes	Arcones	ND5	1823	0.001400423
Gaviiformes	Arcones	ND6	70	0.002048386
Piciformes	Arcones	R12S	984	0.001556629
Piciformes	Arcones	R16S	1601	0.000587437
Piciformes	Arcones	ATP6	683	0.001966425
Piciformes	Arcones	ATP8	167	0.002719738
Piciformes	Arcones	COI	1550	0.001327684
Piciformes	Arcones	COII	686	0.001077741
Piciformes	Arcones	COIII	783	0.001108916
Piciformes	Arcones	Cyt-B	1142	0.001352044
Piciformes	Arcones	ND1	977	0.001667343
Piciformes	Arcones	ND2	1038	0.002322604
Piciformes	Arcones	ND3	351	0.001514894
Piciformes	Arcones	ND4	1377	0.001786532
Piciformes	Arcones	ND4L	296	0.001582478
Piciformes	Arcones	ND5	1823	0.001835035
Piciformes	Arcones	ND6	70	0.002249431
Passeriformes	Arcones	R12S	984	0.000848074
Passeriformes	Arcones	R16S	1601	0.000329123
Passeriformes	Arcones	ATP6	683	0.002203587
Passeriformes	Arcones	ATP8	167	0.002532293
Passeriformes	Arcones	COI	1550	0.001313661
Passeriformes	Arcones	COII	686	0.001197175
Passeriformes	Arcones	COIII	783	0.001097937
Passeriformes	Arcones	Cyt-B	1142	0.001391575
Passeriformes	Arcones	ND1	977	0.001837132
Passeriformes	Arcones	ND2	1038	0.002345839
Passeriformes	Arcones	ND3	351	0.001659478
Passeriformes	Arcones	ND4	1377	0.001851319
Passeriformes	Arcones	ND4L	296	0.001552818
Passeriformes	Arcones	ND5	1823	0.001838491
Passeriformes	Arcones	ND6	70	0.002335895
